# Supplementary material for: Diurnal variation of inflammatory plasma proteins involved in pain
Source: Pain Rep. 2019 Aug 13;4(5):e776. doi: 10.1097/PR9.0000000000000776 (PMC6882578; doi:10.1097/PR9.0000000000000776)
Supplement: SUPPLEMENTARY MATERIAL [file painreports-4-e776-s001.xlsx]

## Sheet: Supp Table 1
Supplemental table 1: Gene Ontology Biological Processes of genes upregulated in PTX rats after SCS versus sham stimulation
GO Term	Description	LogP	Log(q-value)	InTerm_InList	Genes
GO:0006954	Inflammatory response	-38.9215	-34.7199	115/638	C3,C4a,C6,Cebpa,Cebpb,Ets1,B4galt1,Gpx1,Hmox1,Il1b,Serpine1,Reg3g,Pla2g4a,Rb1,Ccl2,Tf,Clu,Ugt1a1,Itgam,Calcrl,Il4r,Stat3,Syk,Casp1,Sdc1,Spp1,Cd44,Fcer1g,Sirpa,Il1rl1,Tnfrsf1a,Il1r1,Hck,Cd6,Tlr4,Gpx2,Hmgb2,Aif1,Ednrb,Pdpn,Enpp3,Tgm2,Cnr2,Mefv,Ptafr,Tgfb1,Ptges,Cd14,Masp1,Clec10a,Slc7a2,Cybb,Csf1,Cyba,Cxcl1,Lyn,Nfkb1,Tmsb4x,Nfe2l2,C3ar1,Tnfaip6,Ciita,Tnfsf4,Chi3l1,C5ar1,Ncf1,Casp4,Zyx,Fcgr2a,Il1r2,…
GO:0002252	Immune effector process	-35.9159	-32.0153	117/706	B2m,C2,C3,C4a,C6,Cebpb,Hmox1,Il1b,Ptprc,Ccl2,Atp7a,Itgam,Il4r,Stat3,Syk,Vav1,Anxa3,Jak3,Apobec1,Ctsc,Ctsh,Fcer1g,Cd74,Il1r1,Cd37,Tlr4,Ptprj,C1qb,Rab27a,Cfd,Inpp5d,Eif2ak2,Enpp3,Cd86,Ptafr,Tgfb1,Milr1,Masp1,Cd244,Fgr,Cxcl1,Lyn,Fcna,Lgals3,Tnfsf4,Ncf1,Ifngr1,Fcgr2a,Ptpn6,Pou2f2,Cfh,Coro1a,Prkcd,Cx3cr1,Cd40,Unc13d,C1s,Fas,Ripk3,Zc3hav1,Il13ra1,Nlrp3,Fcgr2b,Slamf8,Xbp1,Swap70,Ifitm1,Cd180,Fcgr1a,Serp…
GO:0050776	Regulation of immune response	-33.6664	-29.9419	117/744	B2m,C2,C3,C4a,C6,Gpx1,Hmox1,Il1b,Il6r,Nras,Reg3g,Ptprc,Cd4,Itgam,Il4r,Syk,Vav1,Jak3,Ctsh,Fcer1g,Il1rl1,Cd74,Il1r1,Cd38,Cd37,Tlr4,Gpx2,Hmgb2,Ptprj,C1qb,Cfd,Inpp5d,Enpp3,Cd86,Ptafr,Tgfb1,Cd14,Masp1,Fgr,Cyba,Lyn,Mmp2,Fcna,Lgals3,C3ar1,Elf1,Tnfsf4,C5ar1,Fcgr2a,Ptpn6,Cfh,Lcp2,Samsn1,Rab29,Cd40,Unc13d,C1s,Cd48,Ripk3,Zc3hav1,Nlrp3,Cd300lf,Klhl6,Mapkapk2,Fcgr2b,Slamf8,Xbp1,Cmtm3,Oscar,Lilrb4,Lpxn,Pik3ap1…
GO:0046649	Lymphocyte activation	-28.2847	-24.782	104/689	B2m,Cebpb,Igf1,Il1b,Il6r,Ptprc,Ccl2,Cd4,Atp7a,Itgam,Il4r,Stat3,Syk,Vav1,Efnb1,Il6st,Jak3,Casp3,Cd44,Fcer1g,Sirpa,Cd74,Cd81,Igfbp2,Cd38,Cd6,Tlr4,Zfp36l1,Aif1,Ptprj,Rab27a,Inpp5d,Itpkb,Mafb,Cd86,Sh2b3,Tgfb1,Cxcr4,Cd244,Icos,Lyn,Msn,Mmp14,Lgals3,Tnfsf4,Hps1,Ptpn6,Pou2f2,Il2rg,Coro1a,Skap2,Prkcd,Samsn1,Rab29,Cd40,Unc13d,Cd48,Fas,Ripk3,Il13ra1,Nlrp3,Fcgr2b,Xbp1,Lilrb4,Swap70,Cd180,Mpzl2,Atm,Myd88,Lyl1…
GO:0001816	Cytokine production	-26.5385	-23.1151	105/735	B2m,Tspo,C3,Cebpb,Hmox1,Hspb1,Il1b,Il6r,Nras,Serpine1,Ptprc,Ccl2,Clu,Cd4,Il4r,Syk,Casp1,Jak3,Cyp1b1,Fcer1g,Sirpa,Il1rl1,Cd74,Tnfrsf1a,Il1r1,Cd6,Tlr4,Hmgb2,Ptprj,Inpp5d,Maf,Eif2ak2,Mefv,Ptafr,Tgfb1,Cd14,Cd244,Cybb,Fgr,Cyba,Lyn,Nfkb1,Tmsb4x,Fcna,C3ar1,Elf1,Tnfsf4,Chi3l1,C5ar1,Casp4,Fcgr2a,Ptpn6,Il1r2,Ccr5,Lcp2,Prkcd,Cx3cr1,Cd40,Sulf1,Ripk3,Zc3hav1,Nlrp3,Mapkapk2,Fcgr2b,Xbp1,Irf8,Oscar,Nlrc4,Irak4,M…
GO:0002274	Myeloid leukocyte activation	-24.1588	-21.1132	52/210	Cebpa,Hmox1,Serpine1,Clu,Itgam,Il4r,Syk,Casp1,Anxa3,Fcer1g,Il1rl1,Cd37,Tlr4,Aif1,Enpp3,Cd86,Cnr2,Ptafr,Tgfb1,Milr1,Cd244,Slc7a2,Fgr,Lyn,Fcgr2a,Lcp2,Prkcd,Cx3cr1,Unc13d,Cd48,Cd300lf,Fcgr2b,Ltbr,Atm,Fcgr3a,Itgb2,Tlr2,Sbno2,Myo1f,Slc11a1,Tlr7,Lat2,Tlr9,Tyrobp,Fes,Spi1,Rac2,Btk,Fyb1,Cd84,Rbpj,Tlr8,Ptprc,Atp7a,Stat3,Jak3,Rab27a,Lgals3,Tnfsf4,Coro1a,Cd40,Nlrp3,Xbp1,Swap70,Cd180,Lcp1,Apbb1ip,Itgal,Mfng,…
GO:0050900	Leukocyte migration	-24.1388	-21.1132	65/329	B4galt1,Il1b,Itgb1,Serpine1,Ccl2,Itgam,Itga1,Syk,Vav1,Spp1,Cyp7b1,Fcer1g,Myo9b,Sirpa,Cd74,Il1r1,Stk10,Aif1,Ptprj,P2rx4,Ednrb,Cnr2,Ptafr,Tgfb1,Lgmn,Calr,P2ry12,Csf1,Cxcl1,Lyn,Msn,Mmp14,Lgals3,C3ar1,C5ar1,Fcgr2a,Ccr5,Coro1a,Cx3cr1,Ripk3,Slamf8,Folr2,Swap70,Trpm2,Csf3r,Emilin1,Irak4,Myd88,Cd34,Cxcl14,Cxcl17,Itgb2,Tlr2,Il17ra,Nckap1l,Wdr1,Edn3,Tnfrsf14,Rac2,Gpsm3,C5ar2,Cxcl16,Cxcl13,Dock8,Gpr183,Ets1…
GO:0002237	Response to molecule of bacterial origin	-23.5598	-20.5623	79/485	B2m,Tspo,Cebpb,Igf1,Il1b,Il6r,Serpine1,Pla2g4a,Ren,Ccl2,Ugt1a1,Casp1,Casp3,Sirpa,Tnfrsf1a,Cd6,Gch1,Tlr4,Hmgb2,Epas1,Ednrb,Eif2ak2,Cd86,Cnr2,Mefv,Ptafr,Tgfb1,Ptges,Cd14,Casp8,Cxcl1,Lyn,Nfkb1,Pros1,Tnfsf4,C5ar1,Ltc4s,Ccr5,Il10ra,Abcc3,Cfh,Tnfrsf1b,Lcn2,Cx3cr1,Csf2rb,Gbp2,Mgst1,Cd40,Fas,Nlrp3,Mapkapk2,Fcgr2b,Xbp1,Mrc1,Ly86,Irf8,Cd180,Irf5,Myd88,Trem2,Irgm,Fcgr3a,Ssc5d,Axl,Trim5,Nfkb2,Tlr2,Sbno2,Loxl…
GO:0006909	Phagocytosis	-21.187	-18.3076	46/188	C2,C3,C4a,Il1b,Itgb1,Ptprc,Ccl2,Syk,Vav1,Anxa3,Fcer1g,Sirpa,Hck,Dnm2,Aif1,Ptprj,Rab27a,Tgm2,Tgfb1,Calr,Fgr,Cyba,Pros1,Rack1,Fcgr2a,P2ry6,Coro1a,Unc13d,Cd300lf,Fcgr2b,Irf8,Fcgr1a,Trem2,Axl,Itgb2,Tlr2,Nckap1l,Slc11a1,Pld4,Ncf2,Bin2,Msr1,Arhgap25,Ncf4,Clec7a,Ptx3,B2m,Gfap,Serpine1,Ptpn1,Tf,Clu,Calcrl,Cd81,Cd6,Grn,Enpp3,Cd14,Slc7a2,Inppl1,Scamp2,Slc2a5,Dab2,Actb,Lrp4,Lgals3,Rgs2,Sept2,Prkcd,Ehd4,Lgal…
GO:0098542	Defense response to other organism	-20.2475	-17.493	73/475	Cebpb,Il1b,Nras,Serpine1,Reg3g,Ptprc,Cd4,Il4r,Pld1,Syk,Lyz2,Anxa3,Apobec1,Fcer1g,Tnfrsf1a,Hck,Cd37,Tlr4,Hmgb2,Eif2ak2,Cd86,Tgfb1,Mpeg1,Fgr,Cyba,Cxcl1,Shc1,Tnfsf4,C5ar1,Ncf1,Ifngr1,Ccr5,Prkcd,Gbp2,Cd40,Unc13d,Zc3hav1,Nlrp3,Slamf8,Irf8,Ifitm1,Fcgr1a,Irf5,Nlrc4,Myd88,Tspan6,Irgm,Slfn13,Hist1h2bh,Tagap,Ssc5d,Trim5,Tlr2,Il17ra,Myo1f,Gsdmd,Apobec3,Slc11a1,Tlr7,Tlr9,Nlrp1a,Ifngr2,Plac8,Cotl1,Ticam2,Pik3…
GO:0030099	Myeloid cell differentiation	-18.2782	-15.71	63/396	B2m,Cebpa,Cebpb,Ets1,Rb1,Tf,Cd4,Itgam,Stat3,Jak3,Casp3,Fcer1g,Cd74,Zfp36l1,Hmgb2,Epas1,Inpp5d,Itpkb,Mafb,Cd86,Tgfb1,Casp8,Hist1h4b,Csf1,Dab2,Lyn,Ptbp3,Fbn1,Ptpn6,Dnase2,Fas,Cd300lf,Hcls1,Irf8,Oscar,Lilrb4,Sox6,Ltbr,Csf3r,Tmod3,Trem2,Nrros,Ikzf1,Csf1r,Lrrk1,Tlr2,Wasf2,Sbno2,Nckap1l,Fli1,Wdr1,Cbfb,Tyrobp,Fes,Lmo2,C1qc,Spi1,Prkx,Rbpj,Gpr183,Gpr171,Nfatc1,Evi2b
GO:0009611	Response to wounding	-17.816	-15.2676	79/598	Tspo,C3,Ets1,Gfap,B4galt1,Gpx1,Hmox1,Igf1,Il1b,Serpine1,Reg3g,Ccl2,Clu,Atp7a,Syk,Sdc1,Ninj1,Spp1,Casp3,Cd44,Fcer1g,Id3,Cd81,Tnfrsf1a,F10,Tlr4,Zfp36l1,Aif1,Coro1b,Ptprj,P2rx4,Rab27a,Cdk1,Pdpn,Tgfb1,Cxcr4,Clec10a,Calu,Fmod,Ctsb,P2ry12,Lyn,Mmp2,Pros1,Nfe2l2,Ltc4s,Hps1,Tnc,Ptpn6,Prkcd,Nrp1,Mylk,Naca,Xbp1,Prcp,Rhoc,Serping1,Matn4,Il10rb,F5,Fcgr3a,Cd34,Lcp1,Rreb1,Ctnna1,Axl,Fermt3,Slc7a11,Igsf10,Sulf2,…
GO:0042113	B cell activation	-16.2951	-13.8496	47/255	Ptprc,Syk,Jak3,Casp3,Cd74,Cd81,Cd38,Tlr4,Zfp36l1,Ptprj,Inpp5d,Cd86,Tgfb1,Lyn,Mmp14,Tnfsf4,Ptpn6,Pou2f2,Il2rg,Skap2,Prkcd,Samsn1,Cd40,Fas,Il13ra1,Fcgr2b,Xbp1,Swap70,Cd180,Atm,Lyl1,Ikzf1,RT1-Bb,Mfng,Nckap1l,Sash3,Lat2,Tlr9,Pik3cd,Btk,Blnk,Cmtm7,Rbpj,Gpr183,Bcl3,Gapt,Nfatc1,Il4r,Cd37
GO:0002683	Negative regulation of immune system process	-16.2535	-13.83	65/458	Cebpb,Gpx1,Hmox1,Igf1,Ptprc,Ccl2,Il4r,Jak3,Casp3,Cd44,Fcer1g,Il1rl1,Cd74,Cd37,Gpx2,Zfp36l1,Ptprj,Inpp5d,Itpkb,Mafb,Enpp3,Cd86,Cnr2,Tgfb1,Milr1,Masp1,Hist1h4b,Lyn,Nfe2l2,Fbn1,Lgals3,Elf1,Tnfsf4,Ptpn6,Samsn1,Tmem176b,Fas,Cd300lf,Fcgr2b,Slamf8,Lilrb4,Lpxn,Pik3ap1,Serping1,Tmem176a,Tapbpl,Emilin1,Atm,Tspan6,Parp14,Axl,RT1-Ba,RT1-Bb,Tnfaip8l2,Tlr9,Cbfb,Lmo2,C1qc,Ticam2,Tnfrsf14,Btk,C5ar2,Cd84,Gpr171,V…
GO:0072593	Reactive oxygen species metabolic process	-15.1394	-12.7703	48/283	Tspo,Nqo1,Gpx1,Igf1,Il1b,Clu,Atp7a,Itgam,Hk2,Stat3,Syk,Vav1,Akt2,Sod3,Cyp1b1,Sirpa,Gnai3,Dnm2,Gch1,Tlr4,Aif1,P2rx4,Rab27a,Foxm1,Tgfb1,Slc7a2,Cybb,Cyba,Cxcl1,Gnai2,Nfe2l2,Shc1,Pdk4,Ncf1,Prkcd,Cx3cr1,Eef1a1,Ripk3,Prcp,Nrros,Cd34,Itgb2,Nnt,Tlr2,Ncf2,Ncf4,Sesn2,Ptx3,Chdh,Aldh7a1
GO:0001944	Vasculature development	-14.093	-11.7488	81/722	C3,C6,Ets1,B4galt1,Gpx1,Hmox1,Hspb1,Igf1,Il1b,Itgb1,Nras,Serpine1,Ccl2,Atp7a,Calcrl,Eln,Hk2,Stat3,Syk,Anxa3,Cd44,Ctsh,Cyp1b1,Tnfrsf1a,Dnm2,Zfp36l1,Epas1,Pde3b,Tgfbr1,Btg1,Ptprj,Pdpn,Sh2b3,Foxm1,Tgfb1,Cxcr4,Casp8,C1galt1,Cybb,Erap1,Nrp2,Mmp2,Mmp14,Nfe2l2,Clic4,Lgals3,C3ar1,Col18a1,Shc1,Chi3l1,Prrx2,C5ar1,Cx3cr1,Cd40,Sulf1,Nrp1,Mylk,Xbp1,Loxl2,Prcp,S100a1,Emilin1,Tbx4,Lyl1,Cd34,Rom1,Itgb2,Pofut1,Ad…
GO:0019221	Cytokine-mediated signaling pathway	-13.1014	-10.8343	51/354	Il1b,Il6r,Ptprc,Ccl2,Cd4,Il4r,Stat3,Syk,Casp1,Il6st,Jak3,Cd44,Fcer1g,Il1rl1,Cd74,Tnfrsf1a,Il1r1,Cxcr4,Csf1,Cxcl1,Tmsb4x,Casp4,Ifngr1,Il1r2,Ccr5,Il10ra,Il2rg,Tnfrsf1b,Cx3cr1,Csf2rb,Fas,Il13ra1,Cd300lf,Ifitm1,Irf5,Csf3r,Irak4,Myd88,Trem2,Irgm,Parp14,Il10rb,Csf1r,Axl,Il21r,Il17ra,Ifngr2,Ticam2,Cxcl13,Csf2ra,Cxcr6,Tlr4,Tlr2
GO:0032680	Regulation of tumor necrosis factor production	-12.365	-10.1365	32/159	Tspo,Hspb1,Ptprc,Ccl2,Clu,Fcer1g,Sirpa,Tnfrsf1a,Tlr4,Ptprj,Ptafr,Cd14,Cybb,Cyba,Fcgr2a,Ptpn6,Ccr5,Cx3cr1,Mapkapk2,Myd88,Cd34,Axl,Tlr2,Arid5a,Sash3,Tlr9,Clec4a3,C5ar2,Clec4a,Cd84,Bcl3,Vsir,Cebpb,Il1b,Syk,Inpp5d,Nfkb1,Tlr7,Tlr8
GO:0071496	Cellular response to external stimulus	-11.9813	-9.77688	53/403	Hmox1,Il1b,Itgb1,Serpine1,Pim1,Ptprc,Ccl2,Eln,Casp1,Hspa5,Tnfrsf1a,Ctsl,Tlr4,Aif1,Pdia3,P2rx4,Eif2ak2,Ucp2,Fzd1,Gabarap,Tgfb1,Casp8,Dap,Ctsb,P2ry12,Cybb,Cyba,Adamts1,Lyn,Nfkb1,Nfe2l2,Pdk4,Ltc4s,Tnc,Lcn2,Prkcd,Cd40,Fas,Bmf,Xbp1,Sh3glb1,Folr2,Ltbr,Myd88,Axl,Gsdmd,Tlr7,Piezo1,Sipa1,Hsp90b1,Eng,Sesn2,Tlr8,Tspo,C2,Cebpa,Cp,Nqo1,Gpx1,Igf1,Pla2g4a,Ugt1a1,Cd4,Slc16a1,Il6st,Arsb,Mgp,Spp1,Cd44,Cyp1b1,Igfbp…
GO:0048002	Antigen processing and presentation of peptide antigen	-11.8467	-9.65364	20/63	B2m,Fcer1g,Cd74,Calr,Erap1,Fcgr2a,Fcgr2b,Ifi30,RT1-Da,Fcgr1a,Tapbpl,Trem2,RT1-CE5,RT1-Ba,RT1-Bb,Slc11a1,Unc93b1,Clec4a3,RT1-CE4,Clec4a,Psme1,Rab27a,Was,Rab32
