# Supplementary material for: Diurnal variation of inflammatory plasma proteins involved in pain
Source: Pain Rep. 2019 Aug 13;4(5):e776. doi: 10.1097/PR9.0000000000000776 (PMC6882578; doi:10.1097/PR9.0000000000000776)
Supplement: SUPPLEMENTARY MATERIAL [file painreports-4-e776-s002.xlsx]

## Sheet: Supp Table 2
Supplemental table 2: Gene expression results from RNA-seq of genes associated with gene ontology analysis of upregulated genes in PTX rats after SCS versus sham stimulation.
GO term	Symbol	Ensembl ID	Average expression	log2 Fold Change	Standard error	Statistic	p-value	adjusted p-value (FDR)
GO:0006954	Adamts12	ENSRNOG00000018865	176.783	0.43489	0.114748	3.79436	0.000148024	0.0044475
GO:0006954	Aif1	ENSRNOG00000000853	568.278	0.542417	0.158393	3.43032	0.000602868	0.0125945
GO:0006954	Akt2	ENSRNOG00000018677	834.983	0.245799	0.0836162	2.95976	0.0030788	0.0402787
GO:0006954	Aoah	ENSRNOG00000054964	45.4431	0.791446	0.157255	4.73583	2.18162e-06	0.00018015
GO:0006954	Apobec3	ENSRNOG00000016852	24.6385	0.548649	0.158556	3.39744	0.000680194	0.0137461
GO:0006954	Atm	ENSRNOG00000029773	1280.63	0.320255	0.0680072	4.73134	2.2304e-06	0.000182966
GO:0006954	Axl	ENSRNOG00000020716	1635.11	0.320476	0.106437	3.07364	0.00211464	0.0313898
GO:0006954	B4galt1	ENSRNOG00000059461	133.317	0.534055	0.148945	3.637	0.000275834	0.00710098
GO:0006954	Btk	ENSRNOG00000052407	72.9886	0.647008	0.157616	4.08596	4.38955e-05	0.0017431
GO:0006954	C3	ENSRNOG00000046834	6448.29	0.59019	0.158348	3.69149	0.000222947	0.0060785
GO:0006954	C3ar1	ENSRNOG00000009211	81.4525	0.796312	0.158371	4.9275	8.32896e-07	8.44339e-05
GO:0006954	C4a	ENSRNOG00000047657	47.897	0.475223	0.152269	2.99281	0.00276418	0.0373823
GO:0006954	C5ar1	ENSRNOG00000047800	72.2069	0.561343	0.157872	3.54768	0.000388634	0.00919521
GO:0006954	C5ar2	ENSRNOG00000049028	83.891	0.781699	0.157722	4.8875	1.02125e-06	9.87128e-05
GO:0006954	C6	ENSRNOG00000024115	63.4097	0.9982	0.152139	5.98785	2.12635e-09	8.55271e-07
GO:0006954	Calcrl	ENSRNOG00000054695	1699.43	0.356652	0.10177	3.54874	0.000387074	0.00917999
GO:0006954	Calr	ENSRNOG00000003029	8874.76	0.249948	0.0511236	4.90527	9.33001e-07	9.32715e-05
GO:0006954	Casp1	ENSRNOG00000007372	114.001	0.495615	0.148384	3.39456	0.000687383	0.0138465
GO:0006954	Casp4	ENSRNOG00000033697	194.994	0.55306	0.140107	4.02952	5.58911e-05	0.00212472
GO:0006954	Ccl2	ENSRNOG00000007159	38.3735	0.49001	0.157022	3.07253	0.0021225	0.0314691
GO:0006954	Ccr5	ENSRNOG00000049115	360.136	0.62468	0.130369	4.84401	1.27244e-06	0.000118404
GO:0006954	Cd14	ENSRNOG00000017819	102.212	0.436557	0.147891	2.99788	0.00271863	0.0371767
GO:0006954	Cd180	ENSRNOG00000010266	277.759	0.548293	0.134356	4.18963	2.79405e-05	0.00124871
GO:0006954	Cd300lf	ENSRNOG00000021424	118.175	0.554354	0.150221	3.75278	0.000174881	0.00504767
GO:0006954	Cd34	ENSRNOG00000045558	314.061	0.494181	0.11662	4.34297	1.4057e-05	0.000742701
GO:0006954	Cd37	ENSRNOG00000020699	279.349	0.603523	0.14202	4.35146	1.35234e-05	0.000736344
GO:0006954	Cd40	ENSRNOG00000018488	46.6641	0.491102	0.157445	3.15152	0.00162424	0.0259316
GO:0006954	Cd44	ENSRNOG00000006094	548.725	0.605963	0.141998	4.36852	1.25089e-05	0.000687107
GO:0006954	Cd6	ENSRNOG00000020884	110.219	0.546314	0.144564	3.86528	0.000110961	0.00362192
GO:0006954	Cd74	ENSRNOG00000018735	1923.25	0.452517	0.15281	2.88244	0.00394614	0.0475617
GO:0006954	Cd84	ENSRNOG00000022884	224.994	0.866242	0.12773	6.84922	7.42513e-12	7.71533e-09
GO:0006954	Cd86	ENSRNOG00000038835	121.992	0.469313	0.155765	3.08523	0.00203392	0.0304819
GO:0006954	Cebpa	ENSRNOG00000010918	319.987	0.663167	0.137207	4.88925	1.0122e-06	9.86028e-05
GO:0006954	Cebpb	ENSRNOG00000057347	274.027	0.390271	0.125272	3.21303	0.00131342	0.0221611
GO:0006954	Cfh	ENSRNOG00000030715	2055.24	0.769062	0.146044	5.32464	1.01153e-07	1.63803e-05
GO:0006954	Chi3l1	ENSRNOG00000053272	1911.88	0.456595	0.0813303	5.65685	1.5418e-08	3.76954e-06
GO:0006954	Ciita	ENSRNOG00000002659	19.9394	0.488808	0.138484	3.39815	0.00067844	0.0137329
GO:0006954	Clec10a	ENSRNOG00000018715	110.648	0.657838	0.157536	4.13401	3.56484e-05	0.00148662
GO:0006954	Clec7a	ENSRNOG00000054251	131.272	0.57016	0.137785	3.63679	0.000276055	0.00710098
GO:0006954	Clu	ENSRNOG00000016460	26734.5	0.645673	0.0888509	7.33585	2.20311e-13	5.49412e-10
GO:0006954	Cnr2	ENSRNOG00000009260	59.5887	0.518591	0.150175	3.50789	0.000451682	0.0100655
GO:0006954	Coro1b	ENSRNOG00000021828	2571.37	0.223808	0.0705274	3.19743	0.00138659	0.0231651
GO:0006954	Csf1	ENSRNOG00000018659	1090.61	0.329658	0.10722	3.13618	0.00171163	0.0267112
GO:0006954	Csf1r	ENSRNOG00000018414	4694.87	0.741976	0.141952	5.31042	1.09372e-07	1.72916e-05
GO:0006954	Cx3cr1	ENSRNOG00000018509	813.787	0.733697	0.133719	5.56437	2.63101e-08	5.56035e-06
GO:0006954	Cxcl1	ENSRNOG00000002802	18.5121	0.52196	0.155247	3.22239	0.00127125	0.0216546
GO:0006954	Cxcl13	ENSRNOG00000024899	682.131	0.426703	0.103326	3.52026	0.000431121	0.00981394
GO:0006954	Cxcl14	ENSRNOG00000011984	2375.05	0.484728	0.151379	3.26938	0.00107785	0.0191268
GO:0006954	Cxcl17	ENSRNOG00000037814	15.9809	0.431655	0.134877	2.90984	0.00361614	0.0450446
GO:0006954	Cxcr4	ENSRNOG00000003866	162.276	0.532725	0.135589	3.96165	7.4435e-05	0.00262926
GO:0006954	Cxcr6	ENSRNOG00000006319	4.9566	0.359561	0.102755	3.01037	0.00260925	0.0362707
GO:0006954	Cyba	ENSRNOG00000013014	312.771	0.516673	0.146425	3.64593	0.000266424	0.00694987
GO:0006954	Cybb	ENSRNOG00000003622	440.06	0.855887	0.144694	5.99246	2.06688e-09	8.55271e-07
GO:0006954	Dtx3l	ENSRNOG00000023400	147.127	0.356898	0.125615	2.88406	0.00392584	0.0474334
GO:0006954	Edn3	ENSRNOG00000007477	155.074	0.407417	0.121539	3.39004	0.000698825	0.0140036
GO:0006954	Ednrb	ENSRNOG00000010997	2532.82	0.266309	0.0936444	2.8742	0.00405059	0.0484423
GO:0006954	Enpp3	ENSRNOG00000013791	95.5245	0.451808	0.158059	2.86116	0.00422096	0.0496197
GO:0006954	Ets1	ENSRNOG00000008941	667.695	0.257276	0.0801781	3.25179	0.00114681	0.0199743
GO:0006954	Fabp7	ENSRNOG00000000814	2965.87	0.745758	0.147874	5.09126	3.55686e-07	4.34808e-05
GO:0006954	Fcer1g	ENSRNOG00000024159	780.907	0.699515	0.157155	4.44628	8.73711e-06	0.000518776
GO:0006954	Fcgr1a	ENSRNOG00000021199	147.021	0.683683	0.158188	4.28677	1.81291e-05	0.000904207
GO:0006954	Fcgr2a	ENSRNOG00000046663	68.8849	0.51044	0.154055	3.34964	0.000809171	0.0154754
GO:0006954	Fcgr2b	ENSRNOG00000046452	501.141	0.665664	0.15771	4.21812	2.46344e-05	0.00114188
GO:0006954	Fcna	ENSRNOG00000017063	58.7364	0.570448	0.157343	3.54862	0.000387254	0.00917999
GO:0006954	Fgr	ENSRNOG00000009912	162.199	0.472893	0.152365	3.19718	0.00138779	0.0231651
GO:0006954	Gpr183	ENSRNOG00000025094	102.805	0.565462	0.149234	3.85384	0.000116282	0.00373736
GO:0006954	Gpsm3	ENSRNOG00000000441	141.803	0.635345	0.151309	4.23061	2.33057e-05	0.0010966
GO:0006954	Gpx1	ENSRNOG00000048812	1873.63	0.31577	0.102647	3.13256	0.00173287	0.027009
GO:0006954	Gpx2	ENSRNOG00000055672	136.714	0.582988	0.119235	4.35019	1.3602e-05	0.000737407
GO:0006954	Hck	ENSRNOG00000009331	166.152	0.76616	0.148985	5.1843	2.16833e-07	3.07027e-05
GO:0006954	Hmgb2	ENSRNOG00000013167	174.166	0.630918	0.146156	4.39152	1.12561e-05	0.000632217
GO:0006954	Hmox1	ENSRNOG00000014117	365.626	0.680183	0.145893	4.70447	2.54531e-06	0.000202149
GO:0006954	Hspb1	ENSRNOG00000023546	2261.68	0.811354	0.109978	7.45656	8.88108e-14	2.76845e-10
GO:0006954	Igfbp4	ENSRNOG00000010635	190.801	0.505283	0.14306	3.61981	0.000294825	0.00745674
GO:0006954	Il17ra	ENSRNOG00000011153	832.153	0.596774	0.109813	5.52521	3.29091e-08	6.83906e-06
GO:0006954	Il1b	ENSRNOG00000004649	33.6684	0.598331	0.143563	3.85213	0.000117095	0.00373736
GO:0006954	Il1r1	ENSRNOG00000014504	414.182	0.451324	0.141347	3.31609	0.00091287	0.0170653
GO:0006954	Il1r2	ENSRNOG00000014378	4.84309	0.379093	0.110334	3.04826	0.00230174	0.0334894
GO:0006954	Il1rl1	ENSRNOG00000014835	36.8663	0.479172	0.156158	3.01947	0.00253217	0.0356881
GO:0006954	Il4r	ENSRNOG00000015441	527.125	0.355597	0.124763	2.94711	0.00320755	0.0412744
GO:0006954	Irgm	ENSRNOG00000031138	166.602	0.427995	0.144659	3.01925	0.00253405	0.0356881
GO:0006954	Itgam	ENSRNOG00000019728	1030.54	0.537656	0.156049	3.50791	0.000451639	0.0100655
GO:0006954	Itgb2	ENSRNOG00000001224	523.942	0.450651	0.157414	2.94097	0.00327184	0.0417779
GO:0006954	Lgmn	ENSRNOG00000007089	3885.67	0.636293	0.113494	5.68065	1.34183e-08	3.48569e-06
GO:0006954	Ly86	ENSRNOG00000000137	151.623	0.678688	0.15254	4.52218	6.12071e-06	0.000393398
GO:0006954	Lyn	ENSRNOG00000008180	558.314	0.552188	0.158358	3.47797	0.000505227	0.0109959
GO:0006954	Mapkapk2	ENSRNOG00000004726	1365.69	0.280377	0.0971399	2.92853	0.00340568	0.0431121
GO:0006954	Masp1	ENSRNOG00000001827	499.343	0.676279	0.11225	6.08838	1.14061e-09	5.47012e-07
GO:0006954	Mefv	ENSRNOG00000008134	91.2072	0.564098	0.158314	3.5794	0.000344385	0.00843262
GO:0006954	Mmp2	ENSRNOG00000016695	431.266	0.542178	0.138253	3.97778	6.95627e-05	0.00251414
GO:0006954	Mt2A	ENSRNOG00000043098	1014.94	0.568353	0.157381	3.54174	0.0003975	0.00931659
GO:0006954	Myd88	ENSRNOG00000013634	239.7	0.564227	0.143942	4.01922	5.839e-05	0.00220626
GO:0006954	Myo1f	ENSRNOG00000008409	354.738	0.771894	0.14445	5.4229	5.86395e-08	1.02983e-05
GO:0006954	Ncf1	ENSRNOG00000001480	562.498	0.635455	0.156627	4.07753	4.5517e-05	0.00179605
GO:0006954	Nckap1l	ENSRNOG00000036829	770.737	0.881491	0.127492	7.0061	2.45051e-12	4.30166e-09
GO:0006954	Nfe2l2	ENSRNOG00000001548	1031.4	0.311802	0.0805069	3.89869	9.67131e-05	0.00328587
GO:0006954	Nfkb1	ENSRNOG00000023258	959.37	0.247935	0.0628273	3.96365	7.38129e-05	0.00261946
GO:0006954	Nlrc4	ENSRNOG00000005810	64.7825	0.739283	0.149084	4.98599	6.16456e-07	6.68399e-05
GO:0006954	Nlrp1a	ENSRNOG00000023143	136.925	0.43327	0.145769	3.0766	0.00209375	0.0311911
GO:0006954	Nlrp3	ENSRNOG00000003170	184.483	0.5118	0.149236	3.53221	0.000412095	0.00953318
GO:0006954	Nrp1	ENSRNOG00000010744	1153.94	0.612869	0.125524	4.97756	6.43916e-07	6.86238e-05
GO:0006954	Nrros	ENSRNOG00000001752	163.064	0.468123	0.14232	3.38578	0.000709761	0.0141148
GO:0006954	P2rx4	ENSRNOG00000001300	357.905	0.358718	0.119004	3.07621	0.00209651	0.031195
GO:0006954	P2ry12	ENSRNOG00000013902	450.213	0.805012	0.132709	6.15207	7.64772e-10	4.33452e-07
GO:0006954	Parp14	ENSRNOG00000023334	278.928	0.496322	0.130744	3.87783	0.000105392	0.00349403
GO:0006954	Pbk	ENSRNOG00000015308	39.4045	0.79943	0.135985	5.06516	4.08054e-07	4.89234e-05
GO:0006954	Pdpn	ENSRNOG00000014961	1165.1	0.587714	0.154786	3.8604	0.000113201	0.00366624
GO:0006954	Pik3ap1	ENSRNOG00000013309	320.011	0.636057	0.149649	4.34465	1.39499e-05	0.000742701
GO:0006954	Pik3r6	ENSRNOG00000003992	108.664	0.502578	0.137897	3.70595	0.000210598	0.00580757
GO:0006954	Pla2g4a	ENSRNOG00000002657	217.412	0.489466	0.131274	3.81941	0.000133773	0.00412875
GO:0006954	Plek	ENSRNOG00000005214	331.091	0.582536	0.147659	4.03571	5.44376e-05	0.00208216
GO:0006954	Prcp	ENSRNOG00000010630	467.407	0.298921	0.0923379	3.26236	0.00110488	0.0194862
GO:0006954	Prkcd	ENSRNOG00000016346	721.54	0.344064	0.0926659	3.78001	0.000156824	0.00467809
GO:0006954	Pros1	ENSRNOG00000048723	482.599	0.546223	0.134374	4.14799	3.35405e-05	0.00141768
GO:0006954	Ptafr	ENSRNOG00000013231	355.198	0.651149	0.116751	5.65831	1.52868e-08	3.76954e-06
GO:0006954	Ptges	ENSRNOG00000006320	77.5258	0.467668	0.151709	3.10815	0.00188262	0.0288301
GO:0006954	Ptprj	ENSRNOG00000034025	1328.77	0.202713	0.0673448	3.01266	0.00258973	0.0361255
GO:0006954	Rac2	ENSRNOG00000007350	251.82	0.644225	0.149893	4.39602	1.10252e-05	0.00062488
GO:0006954	Rb1	ENSRNOG00000016029	715.132	0.322401	0.0941267	3.44925	0.000562145	0.012023
GO:0006954	Rbpj	ENSRNOG00000046327	1297.31	0.205125	0.0656117	3.12979	0.00174934	0.02713
GO:0006954	Reg3g	ENSRNOG00000006579	6.63676	0.364911	0.102605	2.94395	0.00324056	0.0415146
GO:0006954	Rps6ka3	ENSRNOG00000006632	1068.3	0.259334	0.0621478	4.18448	2.8582e-05	0.00126248
GO:0006954	Ryk	ENSRNOG00000008593	534.174	0.283303	0.0847751	3.36107	0.000776412	0.0150796
GO:0006954	S1pr3	ENSRNOG00000014524	558.185	0.552676	0.141118	4.01088	6.04939e-05	0.00227885
GO:0006954	Sbno2	ENSRNOG00000013987	882.818	0.405414	0.122501	3.42449	0.000615951	0.0127368
GO:0006954	Scara3	ENSRNOG00000016177	930.72	0.486664	0.15769	3.12541	0.00177559	0.0274687
GO:0006954	Sdc1	ENSRNOG00000059947	78.0486	0.624154	0.158463	3.86203	0.000112447	0.00365132
GO:0006954	Sema3d	ENSRNOG00000007202	274.188	0.358839	0.122094	2.96632	0.00301382	0.0398045
GO:0006954	Sema5b	ENSRNOG00000002238	388.793	0.635707	0.124163	5.17928	2.2274e-07	3.08594e-05
GO:0006954	Sema7a	ENSRNOG00000007687	4373.31	0.206712	0.0562179	3.68453	0.000229123	0.00617047
GO:0006954	Serpine1	ENSRNOG00000001414	115.558	0.794334	0.156496	4.74593	2.07548e-06	0.000176049
GO:0006954	Serping1	ENSRNOG00000007457	1595.57	0.612536	0.158349	3.82219	0.000132274	0.00410279
GO:0006954	Sirpa	ENSRNOG00000004763	3139.4	0.380428	0.0641815	5.95585	2.58728e-09	1.00815e-06
GO:0006954	Slamf8	ENSRNOG00000008736	68.5927	0.476144	0.149607	3.23658	0.00120971	0.0207766
GO:0006954	Slc11a1	ENSRNOG00000014956	185.082	0.489028	0.145961	3.43235	0.000598382	0.0125822
GO:0006954	Slc7a2	ENSRNOG00000011016	544.5	0.568192	0.0817178	6.98944	2.7599e-12	4.30166e-09
GO:0006954	Spp1	ENSRNOG00000043451	5793.51	0.375398	0.103008	3.67137	0.000241254	0.00641406
GO:0006954	Stat3	ENSRNOG00000019742	3379.69	0.364394	0.0875028	4.21541	2.49323e-05	0.00114716
GO:0006954	Swap70	ENSRNOG00000009910	502.226	0.266384	0.0930584	2.90201	0.00370776	0.0458652
GO:0006954	Syk	ENSRNOG00000012160	271.7	0.774202	0.142087	5.51814	3.42613e-08	7.00334e-06
GO:0006954	Tf	ENSRNOG00000030625	61665.7	0.342202	0.062915	5.46323	4.67551e-08	8.68308e-06
GO:0006954	Tgfb1	ENSRNOG00000020652	546.133	0.688428	0.130552	5.36732	7.99131e-08	1.32858e-05
GO:0006954	Tgm2	ENSRNOG00000012956	1328.41	0.453184	0.150011	3.10128	0.00192684	0.0294074
GO:0006954	Ticam2	ENSRNOG00000042070	74.3889	0.642148	0.156547	4.10345	4.07037e-05	0.00165321
GO:0006954	Tifa	ENSRNOG00000010941	200.724	0.563131	0.137538	4.14116	3.45555e-05	0.00145334
GO:0006954	Tlr2	ENSRNOG00000009822	250.288	0.573651	0.153291	3.5683	0.000359306	0.00868254
GO:0006954	Tlr4	ENSRNOG00000010522	112.412	0.723972	0.129904	5.58845	2.29109e-08	5.01185e-06
GO:0006954	Tlr7	ENSRNOG00000004249	240.801	0.8487	0.151295	5.61098	2.01185e-08	4.64552e-06
GO:0006954	Tlr8	ENSRNOG00000045992	43.1312	0.84607	0.157988	5.092	3.54309e-07	4.34808e-05
GO:0006954	Tlr9	ENSRNOG00000048161	45.9347	0.644838	0.157355	4.07559	4.58986e-05	0.00180539
GO:0006954	Tmem173	ENSRNOG00000042137	138.411	0.522142	0.144361	3.67643	0.000236519	0.00632607
GO:0006954	Tmsb4x	ENSRNOG00000047931	17914.6	0.461084	0.0880923	5.29325	1.2016e-07	1.87285e-05
GO:0006954	Tnfaip6	ENSRNOG00000050792	155.256	0.500906	0.135349	3.29715	0.000976719	0.0178836
GO:0006954	Tnfaip8l2	ENSRNOG00000021100	182.77	0.687602	0.156929	4.38006	1.18649e-05	0.000660464
GO:0006954	Tnfrsf1a	ENSRNOG00000031312	736.115	0.429045	0.133045	3.34507	0.000822632	0.0156602
GO:0006954	Tnfrsf1b	ENSRNOG00000016575	140.024	0.60813	0.14897	4.15373	3.27105e-05	0.0013873
GO:0006954	Tnfsf4	ENSRNOG00000002968	20.039	0.452298	0.151471	2.89479	0.00379409	0.0466094
GO:0006954	Tnip1	ENSRNOG00000010370	1079.5	0.194977	0.0602124	3.24863	0.00115963	0.0200825
GO:0006954	Trim5	ENSRNOG00000017191	465.5	0.424762	0.107766	4.0086	6.10805e-05	0.00229401
GO:0006954	Tspan6	ENSRNOG00000003786	625.208	0.207766	0.0721417	2.8898	0.0038549	0.0470781
GO:0006954	Ugt1a1	ENSRNOG00000018740	251.184	0.546067	0.121568	4.55571	5.22092e-06	0.000349998
GO:0006954	Unc13d	ENSRNOG00000007439	145.728	0.428903	0.141496	3.08714	0.00202092	0.0303601
GO:0006954	Unc93b1	ENSRNOG00000017703	578.983	0.791024	0.122469	6.56457	5.21818e-11	4.0666e-08
GO:0006954	Vav1	ENSRNOG00000050430	172.855	0.764116	0.154225	4.97037	6.68244e-07	7.0613e-05
GO:0006954	Zc3hav1	ENSRNOG00000013948	507.718	0.353304	0.106784	3.36219	0.000773265	0.0150592
GO:0006954	Zyx	ENSRNOG00000017354	1383.49	0.195747	0.0688961	2.86554	0.00416297	0.0492955
GO:0002252	Adgre1	ENSRNOG00000046254	904.615	0.643083	0.143442	4.07112	4.67869e-05	0.00183455
GO:0002252	Anxa3	ENSRNOG00000002045	2542.85	0.517183	0.148825	3.57845	0.00034564	0.00843262
GO:0002252	Apbb1ip	ENSRNOG00000017803	444.772	0.578632	0.120936	4.87678	1.07833e-06	0.000101861
GO:0002252	Apobec1	ENSRNOG00000015411	82.2592	0.90487	0.158576	5.4918	3.97861e-08	8.00149e-06
GO:0002252	Apobec3	ENSRNOG00000016852	24.6385	0.548649	0.158556	3.39744	0.000680194	0.0137461
GO:0002252	Arid5a	ENSRNOG00000015382	252.802	0.574103	0.1213	4.80595	1.54019e-06	0.000138163
GO:0002252	Atm	ENSRNOG00000029773	1280.63	0.320255	0.0680072	4.73134	2.2304e-06	0.000182966
GO:0002252	Atp7a	ENSRNOG00000061367	336.386	0.357369	0.105108	3.42976	0.000604108	0.0125945
GO:0002252	B2m	ENSRNOG00000017123	9619.76	0.362115	0.108869	3.39513	0.000685961	0.0138402
GO:0002252	Bcl3	ENSRNOG00000043416	97.3713	0.735797	0.151728	4.88385	1.04033e-06	9.94245e-05
GO:0002252	Btk	ENSRNOG00000052407	72.9886	0.647008	0.157616	4.08596	4.38955e-05	0.0017431
GO:0002252	C1qa	ENSRNOG00000012807	3464.87	0.588375	0.154794	3.63779	0.000274985	0.00710098
GO:0002252	C1qb	ENSRNOG00000012749	2059.16	0.693132	0.154445	4.21959	2.44742e-05	0.00113882
GO:0002252	C1qc	ENSRNOG00000012804	1600.45	0.726439	0.153616	4.40551	1.05537e-05	0.000606423
GO:0002252	C1r	ENSRNOG00000011796	922.52	0.593071	0.12112	4.99366	5.92469e-07	6.53288e-05
GO:0002252	C1s	ENSRNOG00000011971	889.926	0.576612	0.152027	3.85267	0.000116837	0.00373736
GO:0002252	C2	ENSRNOG00000051235	200.594	0.590342	0.153661	3.6628	0.000249469	0.00659031
GO:0002252	C3	ENSRNOG00000046834	6448.29	0.59019	0.158348	3.69149	0.000222947	0.0060785
GO:0002252	C3ar1	ENSRNOG00000009211	81.4525	0.796312	0.158371	4.9275	8.32896e-07	8.44339e-05
GO:0002252	C4a	ENSRNOG00000047657	47.897	0.475223	0.152269	2.99281	0.00276418	0.0373823
GO:0002252	C6	ENSRNOG00000024115	63.4097	0.9982	0.152139	5.98785	2.12635e-09	8.55271e-07
GO:0002252	Ccl2	ENSRNOG00000007159	38.3735	0.49001	0.157022	3.07253	0.0021225	0.0314691
GO:0002252	Cd180	ENSRNOG00000010266	277.759	0.548293	0.134356	4.18963	2.79405e-05	0.00124871
GO:0002252	Cd244	ENSRNOG00000004698	39.997	0.510672	0.157319	3.24977	0.00115497	0.0200576
GO:0002252	Cd37	ENSRNOG00000020699	279.349	0.603523	0.14202	4.35146	1.35234e-05	0.000736344
GO:0002252	Cd4	ENSRNOG00000016294	925.746	0.56694	0.157274	3.52727	0.000419867	0.00965927
GO:0002252	Cd40	ENSRNOG00000018488	46.6641	0.491102	0.157445	3.15152	0.00162424	0.0259316
GO:0002252	Cd44	ENSRNOG00000006094	548.725	0.605963	0.141998	4.36852	1.25089e-05	0.000687107
GO:0002252	Cd74	ENSRNOG00000018735	1923.25	0.452517	0.15281	2.88244	0.00394614	0.0475617
GO:0002252	Cd84	ENSRNOG00000022884	224.994	0.866242	0.12773	6.84922	7.42513e-12	7.71533e-09
GO:0002252	Cd86	ENSRNOG00000038835	121.992	0.469313	0.155765	3.08523	0.00203392	0.0304819
GO:0002252	Cebpb	ENSRNOG00000057347	274.027	0.390271	0.125272	3.21303	0.00131342	0.0221611
GO:0002252	Cfd	ENSRNOG00000033564	73.1045	0.499302	0.158406	3.17481	0.00149934	0.0244986
GO:0002252	Cfh	ENSRNOG00000030715	2055.24	0.769062	0.146044	5.32464	1.01153e-07	1.63803e-05
GO:0002252	Clec4a	ENSRNOG00000010045	36.381	0.69068	0.157128	4.24192	2.21617e-05	0.00105471
GO:0002252	Coro1a	ENSRNOG00000019430	940.513	0.368034	0.126483	3.01112	0.00260285	0.036222
GO:0002252	Ctsc	ENSRNOG00000016496	328.625	0.830607	0.116106	7.22426	5.03819e-13	1.04702e-09
GO:0002252	Ctsh	ENSRNOG00000014064	1900.95	0.572254	0.113181	5.15104	2.59045e-07	3.34804e-05
GO:0002252	Ctsl	ENSRNOG00000018566	2971.58	0.450435	0.106966	4.27363	1.92313e-05	0.000940374
GO:0002252	Cx3cr1	ENSRNOG00000018509	813.787	0.733697	0.133719	5.56437	2.63101e-08	5.56035e-06
GO:0002252	Cxcl1	ENSRNOG00000002802	18.5121	0.52196	0.155247	3.22239	0.00127125	0.0216546
GO:0002252	Dtx3l	ENSRNOG00000023400	147.127	0.356898	0.125615	2.88406	0.00392584	0.0474334
GO:0002252	Eif2ak2	ENSRNOG00000048315	799.537	0.349374	0.0920367	3.83007	0.000128109	0.00398654
GO:0002252	Enpp3	ENSRNOG00000013791	95.5245	0.451808	0.158059	2.86116	0.00422096	0.0496197
GO:0002252	Erap1	ENSRNOG00000009997	733.432	0.319649	0.092327	3.50133	0.000462945	0.010253
GO:0002252	Fas	ENSRNOG00000019142	74.9259	0.524977	0.147029	3.63349	0.000279613	0.00715912
GO:0002252	Fcer1g	ENSRNOG00000024159	780.907	0.699515	0.157155	4.44628	8.73711e-06	0.000518776
GO:0002252	Fcgr1a	ENSRNOG00000021199	147.021	0.683683	0.158188	4.28677	1.81291e-05	0.000904207
GO:0002252	Fcgr2a	ENSRNOG00000046663	68.8849	0.51044	0.154055	3.34964	0.000809171	0.0154754
GO:0002252	Fcgr2b	ENSRNOG00000046452	501.141	0.665664	0.15771	4.21812	2.46344e-05	0.00114188
GO:0002252	Fcna	ENSRNOG00000017063	58.7364	0.570448	0.157343	3.54862	0.000387254	0.00917999
GO:0002252	Fes	ENSRNOG00000011683	289.4	0.482644	0.142556	3.48568	0.000490881	0.0107382
GO:0002252	Fgr	ENSRNOG00000009912	162.199	0.472893	0.152365	3.19718	0.00138779	0.0231651
GO:0002252	Gapt	ENSRNOG00000026989	52.352	0.557956	0.158521	3.49688	0.000470741	0.0103888
GO:0002252	Gpr183	ENSRNOG00000025094	102.805	0.565462	0.149234	3.85384	0.000116282	0.00373736
GO:0002252	Hmox1	ENSRNOG00000014117	365.626	0.680183	0.145893	4.70447	2.54531e-06	0.000202149
GO:0002252	Ifitm1	ENSRNOG00000004273	97.6498	0.499318	0.157096	3.13063	0.00174433	0.0270861
GO:0002252	Ifngr1	ENSRNOG00000012074	1497.77	0.526505	0.0931139	5.74231	9.3392e-09	2.58779e-06
GO:0002252	Ifngr2	ENSRNOG00000002032	860.057	0.414184	0.0913878	4.57095	4.85512e-06	0.000336325
GO:0002252	Il13ra1	ENSRNOG00000013170	111.404	0.457196	0.135643	3.41311	0.000642256	0.0131499
GO:0002252	Il1b	ENSRNOG00000004649	33.6684	0.598331	0.143563	3.85213	0.000117095	0.00373736
GO:0002252	Il1r1	ENSRNOG00000014504	414.182	0.451324	0.141347	3.31609	0.00091287	0.0170653
GO:0002252	Il1rl1	ENSRNOG00000014835	36.8663	0.479172	0.156158	3.01947	0.00253217	0.0356881
GO:0002252	Il4r	ENSRNOG00000015441	527.125	0.355597	0.124763	2.94711	0.00320755	0.0412744
GO:0002252	Il6r	ENSRNOG00000020811	364.575	0.536282	0.128627	4.23221	2.31406e-05	0.00109296
GO:0002252	Inpp5d	ENSRNOG00000017020	591.772	0.635696	0.132704	4.89971	9.59778e-07	9.49238e-05
GO:0002252	Irak4	ENSRNOG00000005965	199.151	0.422092	0.124793	3.42655	0.000611308	0.0126618
GO:0002252	Irf5	ENSRNOG00000007437	366.196	0.484486	0.12768	3.85781	0.000114409	0.00369576
GO:0002252	Itgal	ENSRNOG00000017980	273.997	0.502609	0.157301	3.1575	0.00159126	0.025521
GO:0002252	Itgam	ENSRNOG00000019728	1030.54	0.537656	0.156049	3.50791	0.000451639	0.0100655
GO:0002252	Itgb2	ENSRNOG00000001224	523.942	0.450651	0.157414	2.94097	0.00327184	0.0417779
GO:0002252	Jak3	ENSRNOG00000018669	450.373	0.44745	0.122505	3.74013	0.000183922	0.00518851
GO:0002252	Klhl6	ENSRNOG00000001908	173.856	0.81383	0.139245	5.91532	3.31227e-09	1.18002e-06
GO:0002252	Lat2	ENSRNOG00000021856	156.181	0.42427	0.145608	3.02618	0.00247661	0.0352119
GO:0002252	Lcp1	ENSRNOG00000010319	2023.89	0.411056	0.0903678	4.59355	4.35774e-06	0.000314085
GO:0002252	Lgals3	ENSRNOG00000010645	932.033	0.551959	0.14765	3.44201	0.000577406	0.0122861
GO:0002252	Lyn	ENSRNOG00000008180	558.314	0.552188	0.158358	3.47797	0.000505227	0.0109959
GO:0002252	Masp1	ENSRNOG00000001827	499.343	0.676279	0.11225	6.08838	1.14061e-09	5.47012e-07
GO:0002252	Mfng	ENSRNOG00000008133	233.262	0.342277	0.12072	2.87383	0.00405532	0.0484423
GO:0002252	Milr1	ENSRNOG00000042524	21.1644	0.695878	0.15736	4.24251	2.21032e-05	0.00105471
GO:0002252	Myd88	ENSRNOG00000013634	239.7	0.564227	0.143942	4.01922	5.839e-05	0.00220626
GO:0002252	Myo1f	ENSRNOG00000008409	354.738	0.771894	0.14445	5.4229	5.86395e-08	1.02983e-05
GO:0002252	Ncf1	ENSRNOG00000001480	562.498	0.635455	0.156627	4.07753	4.5517e-05	0.00179605
GO:0002252	Nfkb2	ENSRNOG00000019311	261.798	0.440964	0.131185	3.41809	0.000630631	0.0129331
GO:0002252	Nlrp3	ENSRNOG00000003170	184.483	0.5118	0.149236	3.53221	0.000412095	0.00953318
GO:0002252	Nras	ENSRNOG00000023079	790.11	0.256891	0.0786139	3.29774	0.00097466	0.0178721
GO:0002252	Pik3r6	ENSRNOG00000003992	108.664	0.502578	0.137897	3.70595	0.000210598	0.00580757
GO:0002252	Pou2f2	ENSRNOG00000055650	308.997	0.753765	0.140079	5.46097	4.73534e-08	8.68308e-06
GO:0002252	Prkcd	ENSRNOG00000016346	721.54	0.344064	0.0926659	3.78001	0.000156824	0.00467809
GO:0002252	Ptafr	ENSRNOG00000013231	355.198	0.651149	0.116751	5.65831	1.52868e-08	3.76954e-06
GO:0002252	Ptpn6	ENSRNOG00000014294	456.976	0.64949	0.157538	4.12352	3.73123e-05	0.00155082
GO:0002252	Ptprc	ENSRNOG00000000655	409.085	0.723255	0.142333	5.18232	2.19147e-07	3.07027e-05
GO:0002252	Ptprj	ENSRNOG00000034025	1328.77	0.202713	0.0673448	3.01266	0.00258973	0.0361255
GO:0002252	Ptx3	ENSRNOG00000012280	62.6709	0.453395	0.115395	3.38242	0.000718497	0.0142431
GO:0002252	Rab27a	ENSRNOG00000052499	372.812	0.334989	0.115017	2.9435	0.00324519	0.0415146
GO:0002252	Rac2	ENSRNOG00000007350	251.82	0.644225	0.149893	4.39602	1.10252e-05	0.00062488
GO:0002252	Ripk3	ENSRNOG00000020465	67.0395	0.478356	0.15793	3.01361	0.00258163	0.0361255
GO:0002252	RT1-Bb	ENSRNOG00000032708	156.776	0.639435	0.148816	4.31246	1.6145e-05	0.000828445
GO:0002252	RT1-CE5	ENSRNOG00000000723	174.691	0.420256	0.151087	2.88355	0.00393225	0.0474649
GO:0002252	Samsn1	ENSRNOG00000030930	30.1456	0.649659	0.156529	3.96413	7.36649e-05	0.00261946
GO:0002252	Sash3	ENSRNOG00000004409	139.013	0.640457	0.134137	4.85974	1.17541e-06	0.000110197
GO:0002252	Sbno2	ENSRNOG00000013987	882.818	0.405414	0.122501	3.42449	0.000615951	0.0127368
GO:0002252	Sema7a	ENSRNOG00000007687	4373.31	0.206712	0.0562179	3.68453	0.000229123	0.00617047
GO:0002252	Serping1	ENSRNOG00000007457	1595.57	0.612536	0.158349	3.82219	0.000132274	0.00410279
GO:0002252	Slamf8	ENSRNOG00000008736	68.5927	0.476144	0.149607	3.23658	0.00120971	0.0207766
GO:0002252	Slc11a1	ENSRNOG00000014956	185.082	0.489028	0.145961	3.43235	0.000598382	0.0125822
GO:0002252	Slfn13	ENSRNOG00000021412	322.162	0.605498	0.146245	4.24573	2.1788e-05	0.00104894
GO:0002252	Stat3	ENSRNOG00000019742	3379.69	0.364394	0.0875028	4.21541	2.49323e-05	0.00114716
GO:0002252	Swap70	ENSRNOG00000009910	502.226	0.266384	0.0930584	2.90201	0.00370776	0.0458652
GO:0002252	Syk	ENSRNOG00000012160	271.7	0.774202	0.142087	5.51814	3.42613e-08	7.00334e-06
GO:0002252	Tagap	ENSRNOG00000018915	83.6549	0.748019	0.155503	4.80783	1.5258e-06	0.000137864
GO:0002252	Tgfb1	ENSRNOG00000020652	546.133	0.688428	0.130552	5.36732	7.99131e-08	1.32858e-05
GO:0002252	Ticam2	ENSRNOG00000042070	74.3889	0.642148	0.156547	4.10345	4.07037e-05	0.00165321
GO:0002252	Tlr2	ENSRNOG00000009822	250.288	0.573651	0.153291	3.5683	0.000359306	0.00868254
GO:0002252	Tlr4	ENSRNOG00000010522	112.412	0.723972	0.129904	5.58845	2.29109e-08	5.01185e-06
GO:0002252	Tlr7	ENSRNOG00000004249	240.801	0.8487	0.151295	5.61098	2.01185e-08	4.64552e-06
GO:0002252	Tlr8	ENSRNOG00000045992	43.1312	0.84607	0.157988	5.092	3.54309e-07	4.34808e-05
GO:0002252	Tlr9	ENSRNOG00000048161	45.9347	0.644838	0.157355	4.07559	4.58986e-05	0.00180539
GO:0002252	Tmem173	ENSRNOG00000042137	138.411	0.522142	0.144361	3.67643	0.000236519	0.00632607
GO:0002252	Tnfrsf14	ENSRNOG00000013820	20.534	0.643251	0.144123	4.17278	3.00908e-05	0.00129828
GO:0002252	Tnfsf4	ENSRNOG00000002968	20.039	0.452298	0.151471	2.89479	0.00379409	0.0466094
GO:0002252	Trim5	ENSRNOG00000017191	465.5	0.424762	0.107766	4.0086	6.10805e-05	0.00229401
GO:0002252	Tspan6	ENSRNOG00000003786	625.208	0.207766	0.0721417	2.8898	0.0038549	0.0470781
GO:0002252	Tyrobp	ENSRNOG00000020845	579.759	0.566956	0.155529	3.71736	0.000201312	0.00557941
GO:0002252	Unc13d	ENSRNOG00000007439	145.728	0.428903	0.141496	3.08714	0.00202092	0.0303601
GO:0002252	Vav1	ENSRNOG00000050430	172.855	0.764116	0.154225	4.97037	6.68244e-07	7.0613e-05
GO:0002252	Vsir	ENSRNOG00000000569	980.611	0.488322	0.10844	4.55708	5.18706e-06	0.000349998
GO:0002252	Was	ENSRNOG00000031058	95.4363	0.704936	0.155842	4.51906	6.21151e-06	0.000397186
GO:0002252	Wdr1	ENSRNOG00000028498	4296.88	0.160369	0.0509391	3.15874	0.00158455	0.0254939
GO:0002252	Xbp1	ENSRNOG00000010298	1136.12	0.294258	0.072126	4.08691	4.37148e-05	0.00174147
GO:0002252	Zc3hav1	ENSRNOG00000013948	507.718	0.353304	0.106784	3.36219	0.000773265	0.0150592
GO:0050776	Aif1	ENSRNOG00000000853	568.278	0.542417	0.158393	3.43032	0.000602868	0.0125945
GO:0050776	Apobec3	ENSRNOG00000016852	24.6385	0.548649	0.158556	3.39744	0.000680194	0.0137461
GO:0050776	Arid5a	ENSRNOG00000015382	252.802	0.574103	0.1213	4.80595	1.54019e-06	0.000138163
GO:0050776	B2m	ENSRNOG00000017123	9619.76	0.362115	0.108869	3.39513	0.000685961	0.0138402
GO:0050776	Btk	ENSRNOG00000052407	72.9886	0.647008	0.157616	4.08596	4.38955e-05	0.0017431
GO:0050776	C1qa	ENSRNOG00000012807	3464.87	0.588375	0.154794	3.63779	0.000274985	0.00710098
GO:0050776	C1qb	ENSRNOG00000012749	2059.16	0.693132	0.154445	4.21959	2.44742e-05	0.00113882
GO:0050776	C1qc	ENSRNOG00000012804	1600.45	0.726439	0.153616	4.40551	1.05537e-05	0.000606423
GO:0050776	C1r	ENSRNOG00000011796	922.52	0.593071	0.12112	4.99366	5.92469e-07	6.53288e-05
GO:0050776	C1s	ENSRNOG00000011971	889.926	0.576612	0.152027	3.85267	0.000116837	0.00373736
GO:0050776	C2	ENSRNOG00000051235	200.594	0.590342	0.153661	3.6628	0.000249469	0.00659031
GO:0050776	C3	ENSRNOG00000046834	6448.29	0.59019	0.158348	3.69149	0.000222947	0.0060785
GO:0050776	C3ar1	ENSRNOG00000009211	81.4525	0.796312	0.158371	4.9275	8.32896e-07	8.44339e-05
GO:0050776	C4a	ENSRNOG00000047657	47.897	0.475223	0.152269	2.99281	0.00276418	0.0373823
GO:0050776	C5ar1	ENSRNOG00000047800	72.2069	0.561343	0.157872	3.54768	0.000388634	0.00919521
GO:0050776	C5ar2	ENSRNOG00000049028	83.891	0.781699	0.157722	4.8875	1.02125e-06	9.87128e-05
GO:0050776	C6	ENSRNOG00000024115	63.4097	0.9982	0.152139	5.98785	2.12635e-09	8.55271e-07
GO:0050776	Casp1	ENSRNOG00000007372	114.001	0.495615	0.148384	3.39456	0.000687383	0.0138465
GO:0050776	Ccl2	ENSRNOG00000007159	38.3735	0.49001	0.157022	3.07253	0.0021225	0.0314691
GO:0050776	Ccr5	ENSRNOG00000049115	360.136	0.62468	0.130369	4.84401	1.27244e-06	0.000118404
GO:0050776	Cd14	ENSRNOG00000017819	102.212	0.436557	0.147891	2.99788	0.00271863	0.0371767
GO:0050776	Cd300lf	ENSRNOG00000021424	118.175	0.554354	0.150221	3.75278	0.000174881	0.00504767
GO:0050776	Cd37	ENSRNOG00000020699	279.349	0.603523	0.14202	4.35146	1.35234e-05	0.000736344
GO:0050776	Cd38	ENSRNOG00000003069	1084.53	0.587092	0.115477	5.16167	2.44756e-07	3.24666e-05
GO:0050776	Cd4	ENSRNOG00000016294	925.746	0.56694	0.157274	3.52727	0.000419867	0.00965927
GO:0050776	Cd40	ENSRNOG00000018488	46.6641	0.491102	0.157445	3.15152	0.00162424	0.0259316
GO:0050776	Cd44	ENSRNOG00000006094	548.725	0.605963	0.141998	4.36852	1.25089e-05	0.000687107
GO:0050776	Cd6	ENSRNOG00000020884	110.219	0.546314	0.144564	3.86528	0.000110961	0.00362192
GO:0050776	Cd74	ENSRNOG00000018735	1923.25	0.452517	0.15281	2.88244	0.00394614	0.0475617
GO:0050776	Cd84	ENSRNOG00000022884	224.994	0.866242	0.12773	6.84922	7.42513e-12	7.71533e-09
GO:0050776	Cd86	ENSRNOG00000038835	121.992	0.469313	0.155765	3.08523	0.00203392	0.0304819
GO:0050776	Cebpa	ENSRNOG00000010918	319.987	0.663167	0.137207	4.88925	1.0122e-06	9.86028e-05
GO:0050776	Cfd	ENSRNOG00000033564	73.1045	0.499302	0.158406	3.17481	0.00149934	0.0244986
GO:0050776	Cfh	ENSRNOG00000030715	2055.24	0.769062	0.146044	5.32464	1.01153e-07	1.63803e-05
GO:0050776	Ciita	ENSRNOG00000002659	19.9394	0.488808	0.138484	3.39815	0.00067844	0.0137329
GO:0050776	Clec4a	ENSRNOG00000010045	36.381	0.69068	0.157128	4.24192	2.21617e-05	0.00105471
GO:0050776	Clec7a	ENSRNOG00000054251	131.272	0.57016	0.137785	3.63679	0.000276055	0.00710098
GO:0050776	Cmtm3	ENSRNOG00000010691	126.333	0.51974	0.150566	3.53753	0.000403887	0.00937351
GO:0050776	Coro1a	ENSRNOG00000019430	940.513	0.368034	0.126483	3.01112	0.00260285	0.036222
GO:0050776	Csf1	ENSRNOG00000018659	1090.61	0.329658	0.10722	3.13618	0.00171163	0.0267112
GO:0050776	Csf1r	ENSRNOG00000018414	4694.87	0.741976	0.141952	5.31042	1.09372e-07	1.72916e-05
GO:0050776	Ctsh	ENSRNOG00000014064	1900.95	0.572254	0.113181	5.15104	2.59045e-07	3.34804e-05
GO:0050776	Cxcl1	ENSRNOG00000002802	18.5121	0.52196	0.155247	3.22239	0.00127125	0.0216546
GO:0050776	Cxcl16	ENSRNOG00000026647	273.656	0.757615	0.148762	5.12181	3.02623e-07	3.83326e-05
GO:0050776	Cyba	ENSRNOG00000013014	312.771	0.516673	0.146425	3.64593	0.000266424	0.00694987
GO:0050776	Cybb	ENSRNOG00000003622	440.06	0.855887	0.144694	5.99246	2.06688e-09	8.55271e-07
GO:0050776	Eif2ak2	ENSRNOG00000048315	799.537	0.349374	0.0920367	3.83007	0.000128109	0.00398654
GO:0050776	Elf1	ENSRNOG00000011762	368.003	0.36513	0.114146	3.25758	0.00112365	0.019678
GO:0050776	Enpp3	ENSRNOG00000013791	95.5245	0.451808	0.158059	2.86116	0.00422096	0.0496197
GO:0050776	Ets1	ENSRNOG00000008941	667.695	0.257276	0.0801781	3.25179	0.00114681	0.0199743
GO:0050776	Fcer1g	ENSRNOG00000024159	780.907	0.699515	0.157155	4.44628	8.73711e-06	0.000518776
GO:0050776	Fcgr1a	ENSRNOG00000021199	147.021	0.683683	0.158188	4.28677	1.81291e-05	0.000904207
GO:0050776	Fcgr2a	ENSRNOG00000046663	68.8849	0.51044	0.154055	3.34964	0.000809171	0.0154754
GO:0050776	Fcgr2b	ENSRNOG00000046452	501.141	0.665664	0.15771	4.21812	2.46344e-05	0.00114188
GO:0050776	Fcgr3a	ENSRNOG00000024382	219.859	0.520781	0.149382	3.27603	0.00105278	0.0188067
GO:0050776	Fcna	ENSRNOG00000017063	58.7364	0.570448	0.157343	3.54862	0.000387254	0.00917999
GO:0050776	Fes	ENSRNOG00000011683	289.4	0.482644	0.142556	3.48568	0.000490881	0.0107382
GO:0050776	Fgr	ENSRNOG00000009912	162.199	0.472893	0.152365	3.19718	0.00138779	0.0231651
GO:0050776	Fyb1	ENSRNOG00000013886	308.254	0.638277	0.154011	3.92004	8.85361e-05	0.0030496
GO:0050776	Gbp2	ENSRNOG00000031743	364.464	0.444076	0.151662	3.03517	0.00240399	0.0344149
GO:0050776	Gch1	ENSRNOG00000011039	73.3291	0.82117	0.156211	5.20536	1.93625e-07	2.84036e-05
GO:0050776	Gpsm3	ENSRNOG00000000441	141.803	0.635345	0.151309	4.23061	2.33057e-05	0.0010966
GO:0050776	Gpx1	ENSRNOG00000048812	1873.63	0.31577	0.102647	3.13256	0.00173287	0.027009
GO:0050776	Gpx2	ENSRNOG00000055672	136.714	0.582988	0.119235	4.35019	1.3602e-05	0.000737407
GO:0050776	Hck	ENSRNOG00000009331	166.152	0.76616	0.148985	5.1843	2.16833e-07	3.07027e-05
GO:0050776	Hist1h2bh	ENSRNOG00000021198	894.548	0.379987	0.100502	3.80306	0.000142917	0.00435704
GO:0050776	Hmgb2	ENSRNOG00000013167	174.166	0.630918	0.146156	4.39152	1.12561e-05	0.000632217
GO:0050776	Hmox1	ENSRNOG00000014117	365.626	0.680183	0.145893	4.70447	2.54531e-06	0.000202149
GO:0050776	Ifitm1	ENSRNOG00000004273	97.6498	0.499318	0.157096	3.13063	0.00174433	0.0270861
GO:0050776	Il17ra	ENSRNOG00000011153	832.153	0.596774	0.109813	5.52521	3.29091e-08	6.83906e-06
GO:0050776	Il1b	ENSRNOG00000004649	33.6684	0.598331	0.143563	3.85213	0.000117095	0.00373736
GO:0050776	Il1r1	ENSRNOG00000014504	414.182	0.451324	0.141347	3.31609	0.00091287	0.0170653
GO:0050776	Il1rl1	ENSRNOG00000014835	36.8663	0.479172	0.156158	3.01947	0.00253217	0.0356881
GO:0050776	Il4r	ENSRNOG00000015441	527.125	0.355597	0.124763	2.94711	0.00320755	0.0412744
GO:0050776	Il6r	ENSRNOG00000020811	364.575	0.536282	0.128627	4.23221	2.31406e-05	0.00109296
GO:0050776	Inpp5d	ENSRNOG00000017020	591.772	0.635696	0.132704	4.89971	9.59778e-07	9.49238e-05
GO:0050776	Irf8	ENSRNOG00000017869	620.635	0.58955	0.158414	3.70548	0.00021099	0.00580757
GO:0050776	Irgm	ENSRNOG00000031138	166.602	0.427995	0.144659	3.01925	0.00253405	0.0356881
GO:0050776	Itgam	ENSRNOG00000019728	1030.54	0.537656	0.156049	3.50791	0.000451639	0.0100655
GO:0050776	Itgb2	ENSRNOG00000001224	523.942	0.450651	0.157414	2.94097	0.00327184	0.0417779
GO:0050776	Jak3	ENSRNOG00000018669	450.373	0.44745	0.122505	3.74013	0.000183922	0.00518851
GO:0050776	Klhl6	ENSRNOG00000001908	173.856	0.81383	0.139245	5.91532	3.31227e-09	1.18002e-06
GO:0050776	Lat2	ENSRNOG00000021856	156.181	0.42427	0.145608	3.02618	0.00247661	0.0352119
GO:0050776	Lcn2	ENSRNOG00000013973	1074.7	1.0615	0.135776	6.93143	4.16611e-12	5.19472e-09
GO:0050776	Lcp2	ENSRNOG00000005620	276.512	0.626728	0.143415	4.46085	8.16338e-06	0.000494123
GO:0050776	Lgals3	ENSRNOG00000010645	932.033	0.551959	0.14765	3.44201	0.000577406	0.0122861
GO:0050776	Lilrb4	ENSRNOG00000027811	46.5303	0.533541	0.145931	3.38971	0.000699674	0.0140036
GO:0050776	Lpxn	ENSRNOG00000012611	171.613	0.521113	0.122862	4.29811	1.72259e-05	0.000869592
GO:0050776	Lyn	ENSRNOG00000008180	558.314	0.552188	0.158358	3.47797	0.000505227	0.0109959
GO:0050776	Mapkapk2	ENSRNOG00000004726	1365.69	0.280377	0.0971399	2.92853	0.00340568	0.0431121
GO:0050776	Masp1	ENSRNOG00000001827	499.343	0.676279	0.11225	6.08838	1.14061e-09	5.47012e-07
GO:0050776	Mefv	ENSRNOG00000008134	91.2072	0.564098	0.158314	3.5794	0.000344385	0.00843262
GO:0050776	Mmp2	ENSRNOG00000016695	431.266	0.542178	0.138253	3.97778	6.95627e-05	0.00251414
GO:0050776	Mrc1	ENSRNOG00000018251	180.551	0.733078	0.13459	5.48472	4.14134e-08	8.19656e-06
GO:0050776	Myd88	ENSRNOG00000013634	239.7	0.564227	0.143942	4.01922	5.839e-05	0.00220626
GO:0050776	Myo1f	ENSRNOG00000008409	354.738	0.771894	0.14445	5.4229	5.86395e-08	1.02983e-05
GO:0050776	Nckap1l	ENSRNOG00000036829	770.737	0.881491	0.127492	7.0061	2.45051e-12	4.30166e-09
GO:0050776	Nlrc4	ENSRNOG00000005810	64.7825	0.739283	0.149084	4.98599	6.16456e-07	6.68399e-05
GO:0050776	Nlrp1a	ENSRNOG00000023143	136.925	0.43327	0.145769	3.0766	0.00209375	0.0311911
GO:0050776	Nlrp3	ENSRNOG00000003170	184.483	0.5118	0.149236	3.53221	0.000412095	0.00953318
GO:0050776	Nras	ENSRNOG00000023079	790.11	0.256891	0.0786139	3.29774	0.00097466	0.0178721
GO:0050776	Nrros	ENSRNOG00000001752	163.064	0.468123	0.14232	3.38578	0.000709761	0.0141148
GO:0050776	Oscar	ENSRNOG00000055716	18.9483	0.486356	0.148859	3.0996	0.00193783	0.0294458
GO:0050776	Parp14	ENSRNOG00000023334	278.928	0.496322	0.130744	3.87783	0.000105392	0.00349403
GO:0050776	Pik3ap1	ENSRNOG00000013309	320.011	0.636057	0.149649	4.34465	1.39499e-05	0.000742701
GO:0050776	Pik3r6	ENSRNOG00000003992	108.664	0.502578	0.137897	3.70595	0.000210598	0.00580757
GO:0050776	Pla2g4a	ENSRNOG00000002657	217.412	0.489466	0.131274	3.81941	0.000133773	0.00412875
GO:0050776	Ptafr	ENSRNOG00000013231	355.198	0.651149	0.116751	5.65831	1.52868e-08	3.76954e-06
GO:0050776	Ptpn6	ENSRNOG00000014294	456.976	0.64949	0.157538	4.12352	3.73123e-05	0.00155082
GO:0050776	Ptprc	ENSRNOG00000000655	409.085	0.723255	0.142333	5.18232	2.19147e-07	3.07027e-05
GO:0050776	Ptprj	ENSRNOG00000034025	1328.77	0.202713	0.0673448	3.01266	0.00258973	0.0361255
GO:0050776	Ptx3	ENSRNOG00000012280	62.6709	0.453395	0.115395	3.38242	0.000718497	0.0142431
GO:0050776	Rab27a	ENSRNOG00000052499	372.812	0.334989	0.115017	2.9435	0.00324519	0.0415146
GO:0050776	Rab29	ENSRNOG00000049641	333.865	0.35989	0.123016	2.9526	0.00315114	0.0408437
GO:0050776	Rab43	ENSRNOG00000037768	128.074	0.376098	0.12962	2.92197	0.00347824	0.0436759
GO:0050776	Rac2	ENSRNOG00000007350	251.82	0.644225	0.149893	4.39602	1.10252e-05	0.00062488
GO:0050776	Reg3g	ENSRNOG00000006579	6.63676	0.364911	0.102605	2.94395	0.00324056	0.0415146
GO:0050776	Ripk3	ENSRNOG00000020465	67.0395	0.478356	0.15793	3.01361	0.00258163	0.0361255
GO:0050776	Rps6ka3	ENSRNOG00000006632	1068.3	0.259334	0.0621478	4.18448	2.8582e-05	0.00126248
GO:0050776	RT1-Ba	ENSRNOG00000000451	142.799	0.918676	0.158511	5.71625	1.08898e-08	2.95185e-06
GO:0050776	RT1-Bb	ENSRNOG00000032708	156.776	0.639435	0.148816	4.31246	1.6145e-05	0.000828445
GO:0050776	RT1-CE5	ENSRNOG00000000723	174.691	0.420256	0.151087	2.88355	0.00393225	0.0474649
GO:0050776	Samsn1	ENSRNOG00000030930	30.1456	0.649659	0.156529	3.96413	7.36649e-05	0.00261946
GO:0050776	Sash3	ENSRNOG00000004409	139.013	0.640457	0.134137	4.85974	1.17541e-06	0.000110197
GO:0050776	Scara3	ENSRNOG00000016177	930.72	0.486664	0.15769	3.12541	0.00177559	0.0274687
GO:0050776	Sema7a	ENSRNOG00000007687	4373.31	0.206712	0.0562179	3.68453	0.000229123	0.00617047
GO:0050776	Serpine1	ENSRNOG00000001414	115.558	0.794334	0.156496	4.74593	2.07548e-06	0.000176049
GO:0050776	Serping1	ENSRNOG00000007457	1595.57	0.612536	0.158349	3.82219	0.000132274	0.00410279
GO:0050776	Sirpa	ENSRNOG00000004763	3139.4	0.380428	0.0641815	5.95585	2.58728e-09	1.00815e-06
GO:0050776	Slamf8	ENSRNOG00000008736	68.5927	0.476144	0.149607	3.23658	0.00120971	0.0207766
GO:0050776	Slc11a1	ENSRNOG00000014956	185.082	0.489028	0.145961	3.43235	0.000598382	0.0125822
GO:0050776	Sp100	ENSRNOG00000022769	58.5404	0.629075	0.152599	4.12105	3.77155e-05	0.00156237
GO:0050776	Sp110	ENSRNOG00000033747	221.688	0.431817	0.134526	3.30196	0.000960127	0.0176836
GO:0050776	Syk	ENSRNOG00000012160	271.7	0.774202	0.142087	5.51814	3.42613e-08	7.00334e-06
GO:0050776	Tgfb1	ENSRNOG00000020652	546.133	0.688428	0.130552	5.36732	7.99131e-08	1.32858e-05
GO:0050776	Tgm2	ENSRNOG00000012956	1328.41	0.453184	0.150011	3.10128	0.00192684	0.0294074
GO:0050776	Themis2	ENSRNOG00000012965	64.5159	0.716324	0.144737	4.95349	7.28953e-07	7.63808e-05
GO:0050776	Ticam2	ENSRNOG00000042070	74.3889	0.642148	0.156547	4.10345	4.07037e-05	0.00165321
GO:0050776	Tifa	ENSRNOG00000010941	200.724	0.563131	0.137538	4.14116	3.45555e-05	0.00145334
GO:0050776	Tlr2	ENSRNOG00000009822	250.288	0.573651	0.153291	3.5683	0.000359306	0.00868254
GO:0050776	Tlr4	ENSRNOG00000010522	112.412	0.723972	0.129904	5.58845	2.29109e-08	5.01185e-06
GO:0050776	Tlr7	ENSRNOG00000004249	240.801	0.8487	0.151295	5.61098	2.01185e-08	4.64552e-06
GO:0050776	Tlr8	ENSRNOG00000045992	43.1312	0.84607	0.157988	5.092	3.54309e-07	4.34808e-05
GO:0050776	Tlr9	ENSRNOG00000048161	45.9347	0.644838	0.157355	4.07559	4.58986e-05	0.00180539
GO:0050776	Tmem173	ENSRNOG00000042137	138.411	0.522142	0.144361	3.67643	0.000236519	0.00632607
GO:0050776	Tnfaip8l2	ENSRNOG00000021100	182.77	0.687602	0.156929	4.38006	1.18649e-05	0.000660464
GO:0050776	Tnfrsf14	ENSRNOG00000013820	20.534	0.643251	0.144123	4.17278	3.00908e-05	0.00129828
GO:0050776	Tnfrsf1a	ENSRNOG00000031312	736.115	0.429045	0.133045	3.34507	0.000822632	0.0156602
GO:0050776	Tnfsf4	ENSRNOG00000002968	20.039	0.452298	0.151471	2.89479	0.00379409	0.0466094
GO:0050776	Tnip1	ENSRNOG00000010370	1079.5	0.194977	0.0602124	3.24863	0.00115963	0.0200825
GO:0050776	Trim25	ENSRNOG00000002341	183.035	0.412015	0.139761	3.04334	0.00233969	0.0339067
GO:0050776	Trim5	ENSRNOG00000017191	465.5	0.424762	0.107766	4.0086	6.10805e-05	0.00229401
GO:0050776	Tspan6	ENSRNOG00000003786	625.208	0.207766	0.0721417	2.8898	0.0038549	0.0470781
GO:0050776	Unc13d	ENSRNOG00000007439	145.728	0.428903	0.141496	3.08714	0.00202092	0.0303601
GO:0050776	Unc93b1	ENSRNOG00000017703	578.983	0.791024	0.122469	6.56457	5.21818e-11	4.0666e-08
GO:0050776	Vav1	ENSRNOG00000050430	172.855	0.764116	0.154225	4.97037	6.68244e-07	7.0613e-05
GO:0050776	Vsir	ENSRNOG00000000569	980.611	0.488322	0.10844	4.55708	5.18706e-06	0.000349998
GO:0050776	Was	ENSRNOG00000031058	95.4363	0.704936	0.155842	4.51906	6.21151e-06	0.000397186
GO:0050776	Xbp1	ENSRNOG00000010298	1136.12	0.294258	0.072126	4.08691	4.37148e-05	0.00174147
GO:0050776	Zc3hav1	ENSRNOG00000013948	507.718	0.353304	0.106784	3.36219	0.000773265	0.0150592
GO:0050776	Zyx	ENSRNOG00000017354	1383.49	0.195747	0.0688961	2.86554	0.00416297	0.0492955
GO:0046649	Aif1	ENSRNOG00000000853	568.278	0.542417	0.158393	3.43032	0.000602868	0.0125945
GO:0046649	Anxa3	ENSRNOG00000002045	2542.85	0.517183	0.148825	3.57845	0.00034564	0.00843262
GO:0046649	Apbb1ip	ENSRNOG00000017803	444.772	0.578632	0.120936	4.87678	1.07833e-06	0.000101861
GO:0046649	Atm	ENSRNOG00000029773	1280.63	0.320255	0.0680072	4.73134	2.2304e-06	0.000182966
GO:0046649	Atp7a	ENSRNOG00000061367	336.386	0.357369	0.105108	3.42976	0.000604108	0.0125945
GO:0046649	Axl	ENSRNOG00000020716	1635.11	0.320476	0.106437	3.07364	0.00211464	0.0313898
GO:0046649	B2m	ENSRNOG00000017123	9619.76	0.362115	0.108869	3.39513	0.000685961	0.0138402
GO:0046649	Bcl3	ENSRNOG00000043416	97.3713	0.735797	0.151728	4.88385	1.04033e-06	9.94245e-05
GO:0046649	Blnk	ENSRNOG00000013967	322.093	0.527185	0.13883	3.89727	9.72843e-05	0.0032963
GO:0046649	Btk	ENSRNOG00000052407	72.9886	0.647008	0.157616	4.08596	4.38955e-05	0.0017431
GO:0046649	C1qc	ENSRNOG00000012804	1600.45	0.726439	0.153616	4.40551	1.05537e-05	0.000606423
GO:0046649	Calr	ENSRNOG00000003029	8874.76	0.249948	0.0511236	4.90527	9.33001e-07	9.32715e-05
GO:0046649	Casp3	ENSRNOG00000010475	322.809	0.417935	0.114467	3.6861	0.000227713	0.00614579
GO:0046649	Casp8	ENSRNOG00000012331	74.1711	0.441663	0.152358	2.96568	0.00302015	0.0398078
GO:0046649	Cbfb	ENSRNOG00000014647	601.614	0.281025	0.0926799	3.05621	0.00224156	0.0328823
GO:0046649	Ccdc80	ENSRNOG00000002052	500.167	0.270925	0.0948302	2.88483	0.00391624	0.0473944
GO:0046649	Ccl2	ENSRNOG00000007159	38.3735	0.49001	0.157022	3.07253	0.0021225	0.0314691
GO:0046649	Ccr5	ENSRNOG00000049115	360.136	0.62468	0.130369	4.84401	1.27244e-06	0.000118404
GO:0046649	Cd180	ENSRNOG00000010266	277.759	0.548293	0.134356	4.18963	2.79405e-05	0.00124871
GO:0046649	Cd244	ENSRNOG00000004698	39.997	0.510672	0.157319	3.24977	0.00115497	0.0200576
GO:0046649	Cd300lf	ENSRNOG00000021424	118.175	0.554354	0.150221	3.75278	0.000174881	0.00504767
GO:0046649	Cd34	ENSRNOG00000045558	314.061	0.494181	0.11662	4.34297	1.4057e-05	0.000742701
GO:0046649	Cd37	ENSRNOG00000020699	279.349	0.603523	0.14202	4.35146	1.35234e-05	0.000736344
GO:0046649	Cd38	ENSRNOG00000003069	1084.53	0.587092	0.115477	5.16167	2.44756e-07	3.24666e-05
GO:0046649	Cd4	ENSRNOG00000016294	925.746	0.56694	0.157274	3.52727	0.000419867	0.00965927
GO:0046649	Cd40	ENSRNOG00000018488	46.6641	0.491102	0.157445	3.15152	0.00162424	0.0259316
GO:0046649	Cd44	ENSRNOG00000006094	548.725	0.605963	0.141998	4.36852	1.25089e-05	0.000687107
GO:0046649	Cd44	ENSRNOG00000006094	548.725	0.605963	0.141998	4.36852	1.25089e-05	0.000687107
GO:0046649	Cd48	ENSRNOG00000004737	897.553	0.608049	0.102335	6.0008	1.96352e-09	8.55271e-07
GO:0046649	Cd6	ENSRNOG00000020884	110.219	0.546314	0.144564	3.86528	0.000110961	0.00362192
GO:0046649	Cd74	ENSRNOG00000018735	1923.25	0.452517	0.15281	2.88244	0.00394614	0.0475617
GO:0046649	Cd81	ENSRNOG00000020451	16837.9	0.268978	0.0828838	3.28422	0.00102263	0.0185069
GO:0046649	Cd84	ENSRNOG00000022884	224.994	0.866242	0.12773	6.84922	7.42513e-12	7.71533e-09
GO:0046649	Cd86	ENSRNOG00000038835	121.992	0.469313	0.155765	3.08523	0.00203392	0.0304819
GO:0046649	Cd93	ENSRNOG00000024799	496.328	0.381023	0.105746	3.68696	0.000226946	0.00613838
GO:0046649	Cebpa	ENSRNOG00000010918	319.987	0.663167	0.137207	4.88925	1.0122e-06	9.86028e-05
GO:0046649	Cebpb	ENSRNOG00000057347	274.027	0.390271	0.125272	3.21303	0.00131342	0.0221611
GO:0046649	Cldn11	ENSRNOG00000010263	17485	0.255359	0.0868324	2.98317	0.00285279	0.0383221
GO:0046649	Clec4a	ENSRNOG00000010045	36.381	0.69068	0.157128	4.24192	2.21617e-05	0.00105471
GO:0046649	Clec4a3	ENSRNOG00000010018	104.379	1.28285	0.15357	8.13772	4.02782e-16	5.02228e-12
GO:0046649	Clu	ENSRNOG00000016460	26734.5	0.645673	0.0888509	7.33585	2.20311e-13	5.49412e-10
GO:0046649	Cmtm7	ENSRNOG00000010986	426.667	0.508538	0.122944	4.19478	2.73142e-05	0.00123399
GO:0046649	Cnr2	ENSRNOG00000009260	59.5887	0.518591	0.150175	3.50789	0.000451682	0.0100655
GO:0046649	Col8a1	ENSRNOG00000039668	138.035	0.553853	0.154795	3.59469	0.000324782	0.00805112
GO:0046649	Coro1a	ENSRNOG00000019430	940.513	0.368034	0.126483	3.01112	0.00260285	0.036222
GO:0046649	Csf1	ENSRNOG00000018659	1090.61	0.329658	0.10722	3.13618	0.00171163	0.0267112
GO:0046649	Csf1r	ENSRNOG00000018414	4694.87	0.741976	0.141952	5.31042	1.09372e-07	1.72916e-05
GO:0046649	Csf3r	ENSRNOG00000008759	298.275	0.910327	0.153797	5.8885	3.89717e-09	1.31335e-06
GO:0046649	Ctnna1	ENSRNOG00000005796	3626.53	0.175468	0.0526461	3.3492	0.000810446	0.0154754
GO:0046649	Cx3cr1	ENSRNOG00000018509	813.787	0.733697	0.133719	5.56437	2.63101e-08	5.56035e-06
GO:0046649	Cxcl1	ENSRNOG00000002802	18.5121	0.52196	0.155247	3.22239	0.00127125	0.0216546
GO:0046649	Cxcl13	ENSRNOG00000024899	682.131	0.426703	0.103326	3.52026	0.000431121	0.00981394
GO:0046649	Cxcr4	ENSRNOG00000003866	162.276	0.532725	0.135589	3.96165	7.4435e-05	0.00262926
GO:0046649	Cyp1b1	ENSRNOG00000040287	150.198	0.582125	0.158374	3.62637	0.000287432	0.00732921
GO:0046649	Dab2	ENSRNOG00000028930	544.535	0.419787	0.0991431	4.28083	1.86194e-05	0.000921289
GO:0046649	Dnm2	ENSRNOG00000007649	2923.39	0.168643	0.0565805	2.99998	0.00269999	0.0370773
GO:0046649	Dock8	ENSRNOG00000015894	490.161	0.720843	0.130915	5.59204	2.24411e-08	4.99675e-06
GO:0046649	Efnb1	ENSRNOG00000006877	287.008	0.400647	0.130656	3.09715	0.00195392	0.0295673
GO:0046649	Eif2ak2	ENSRNOG00000048315	799.537	0.349374	0.0920367	3.83007	0.000128109	0.00398654
GO:0046649	Emilin1	ENSRNOG00000008246	304.522	0.472058	0.121633	3.9648	7.34572e-05	0.00261946
GO:0046649	Enpp3	ENSRNOG00000013791	95.5245	0.451808	0.158059	2.86116	0.00422096	0.0496197
GO:0046649	Ets1	ENSRNOG00000008941	667.695	0.257276	0.0801781	3.25179	0.00114681	0.0199743
GO:0046649	Evi2b	ENSRNOG00000014125	97.3006	0.547828	0.153706	3.6085	0.000307975	0.00774223
GO:0046649	Fas	ENSRNOG00000019142	74.9259	0.524977	0.147029	3.63349	0.000279613	0.00715912
GO:0046649	Fat2	ENSRNOG00000012575	44.9297	0.611646	0.158489	3.79633	0.000146856	0.00442305
GO:0046649	Fblim1	ENSRNOG00000011774	38.5299	0.455481	0.155537	2.8724	0.00407364	0.048514
GO:0046649	Fbln1	ENSRNOG00000014137	1368.03	0.668602	0.146095	4.63041	3.64942e-06	0.000267674
GO:0046649	Fbn1	ENSRNOG00000007302	640.428	0.386303	0.131034	3.02938	0.00245056	0.0349211
GO:0046649	Fcer1g	ENSRNOG00000024159	780.907	0.699515	0.157155	4.44628	8.73711e-06	0.000518776
GO:0046649	Fcgr2b	ENSRNOG00000046452	501.141	0.665664	0.15771	4.21812	2.46344e-05	0.00114188
GO:0046649	Fermt3	ENSRNOG00000021161	401.602	0.595231	0.144613	4.24477	2.18813e-05	0.00104938
GO:0046649	Fes	ENSRNOG00000011683	289.4	0.482644	0.142556	3.48568	0.000490881	0.0107382
GO:0046649	Fgfrl1	ENSRNOG00000024207	916.898	0.428223	0.152944	2.90661	0.00365363	0.0453305
GO:0046649	Fgr	ENSRNOG00000009912	162.199	0.472893	0.152365	3.19718	0.00138779	0.0231651
GO:0046649	Gapt	ENSRNOG00000026989	52.352	0.557956	0.158521	3.49688	0.000470741	0.0103888
GO:0046649	Gpr171	ENSRNOG00000025297	12.6288	0.501795	0.142656	3.30647	0.000944783	0.0175444
GO:0046649	Gpr183	ENSRNOG00000025094	102.805	0.565462	0.149234	3.85384	0.000116282	0.00373736
GO:0046649	Hcls1	ENSRNOG00000038881	274.723	0.680023	0.143237	4.83671	1.32005e-06	0.000121923
GO:0046649	Hist1h4b	ENSRNOG00000054017	145.159	0.524073	0.1354	3.92322	8.73722e-05	0.00301785
GO:0046649	Hmgb2	ENSRNOG00000013167	174.166	0.630918	0.146156	4.39152	1.12561e-05	0.000632217
GO:0046649	Hmox1	ENSRNOG00000014117	365.626	0.680183	0.145893	4.70447	2.54531e-06	0.000202149
GO:0046649	Hps1	ENSRNOG00000045838	414.747	0.335712	0.0973537	3.46065	0.00053887	0.0116249
GO:0046649	Icos	ENSRNOG00000046196	30.5278	0.513345	0.158307	3.18398	0.00145266	0.0239548
GO:0046649	Igf1	ENSRNOG00000004517	210.234	0.60477	0.146126	4.18279	2.87956e-05	0.00126248
GO:0046649	Igfbp2	ENSRNOG00000016957	1502.83	0.378301	0.121108	3.14793	0.00164429	0.0260952
GO:0046649	Ikzf1	ENSRNOG00000004444	172.433	0.645946	0.136578	4.81521	1.47047e-06	0.000133834
GO:0046649	Il13ra1	ENSRNOG00000013170	111.404	0.457196	0.135643	3.41311	0.000642256	0.0131499
GO:0046649	Il1b	ENSRNOG00000004649	33.6684	0.598331	0.143563	3.85213	0.000117095	0.00373736
GO:0046649	Il1rl1	ENSRNOG00000014835	36.8663	0.479172	0.156158	3.01947	0.00253217	0.0356881
GO:0046649	Il2rg	ENSRNOG00000003954	45.9328	0.498427	0.158599	3.14395	0.00166684	0.0262754
GO:0046649	Il4r	ENSRNOG00000015441	527.125	0.355597	0.124763	2.94711	0.00320755	0.0412744
GO:0046649	Il6r	ENSRNOG00000020811	364.575	0.536282	0.128627	4.23221	2.31406e-05	0.00109296
GO:0046649	Il6st	ENSRNOG00000013963	2891.43	0.154091	0.0460296	3.35502	0.000793604	0.0153656
GO:0046649	Inpp5d	ENSRNOG00000017020	591.772	0.635696	0.132704	4.89971	9.59778e-07	9.49238e-05
GO:0046649	Itgal	ENSRNOG00000017980	273.997	0.502609	0.157301	3.1575	0.00159126	0.025521
GO:0046649	Itgam	ENSRNOG00000019728	1030.54	0.537656	0.156049	3.50791	0.000451639	0.0100655
GO:0046649	Itgb1	ENSRNOG00000010966	4375.85	0.188355	0.0663887	2.85905	0.00424916	0.0497275
GO:0046649	Itgb2	ENSRNOG00000001224	523.942	0.450651	0.157414	2.94097	0.00327184	0.0417779
GO:0046649	Itpkb	ENSRNOG00000002969	2787.44	0.285006	0.0868922	3.3127	0.000924016	0.0172478
GO:0046649	Jak3	ENSRNOG00000018669	450.373	0.44745	0.122505	3.74013	0.000183922	0.00518851
GO:0046649	Lat2	ENSRNOG00000021856	156.181	0.42427	0.145608	3.02618	0.00247661	0.0352119
GO:0046649	Lcp1	ENSRNOG00000010319	2023.89	0.411056	0.0903678	4.59355	4.35774e-06	0.000314085
GO:0046649	Lgals3	ENSRNOG00000010645	932.033	0.551959	0.14765	3.44201	0.000577406	0.0122861
GO:0046649	Lilrb4	ENSRNOG00000027811	46.5303	0.533541	0.145931	3.38971	0.000699674	0.0140036
GO:0046649	Lmo2	ENSRNOG00000009401	595.985	0.317245	0.107135	3.00256	0.00267716	0.036847
GO:0046649	Lpxn	ENSRNOG00000012611	171.613	0.521113	0.122862	4.29811	1.72259e-05	0.000869592
GO:0046649	Lrrk1	ENSRNOG00000012730	378.936	0.578679	0.0843053	6.90827	4.9059e-12	5.56106e-09
GO:0046649	Ltbr	ENSRNOG00000019264	851.451	0.457841	0.102363	4.52578	6.01718e-06	0.000390772
GO:0046649	Lyl1	ENSRNOG00000002950	128.536	0.687628	0.156063	4.40854	1.04071e-05	0.00060077
GO:0046649	Lyn	ENSRNOG00000008180	558.314	0.552188	0.158358	3.47797	0.000505227	0.0109959
GO:0046649	Mafb	ENSRNOG00000016037	213.325	0.603868	0.143863	4.26262	2.02042e-05	0.000984088
GO:0046649	Meltf	ENSRNOG00000001739	47.6709	0.860347	0.158323	5.18623	2.1459e-07	3.07027e-05
GO:0046649	Mfng	ENSRNOG00000008133	233.262	0.342277	0.12072	2.87383	0.00405532	0.0484423
GO:0046649	Milr1	ENSRNOG00000042524	21.1644	0.695878	0.15736	4.24251	2.21032e-05	0.00105471
GO:0046649	Mmp14	ENSRNOG00000010947	794.636	0.391858	0.118314	3.36187	0.000774157	0.0150592
GO:0046649	Mmp2	ENSRNOG00000016695	431.266	0.542178	0.138253	3.97778	6.95627e-05	0.00251414
GO:0046649	Mpzl2	ENSRNOG00000016085	218.462	0.455522	0.14557	3.17549	0.00149586	0.0244986
GO:0046649	Msn	ENSRNOG00000030118	2633.47	0.24781	0.0753086	3.32819	0.00087413	0.0164983
GO:0046649	Myd88	ENSRNOG00000013634	239.7	0.564227	0.143942	4.01922	5.839e-05	0.00220626
GO:0046649	Myo1f	ENSRNOG00000008409	354.738	0.771894	0.14445	5.4229	5.86395e-08	1.02983e-05
GO:0046649	Nckap1l	ENSRNOG00000036829	770.737	0.881491	0.127492	7.0061	2.45051e-12	4.30166e-09
GO:0046649	Nfatc1	ENSRNOG00000017146	236.762	0.355737	0.109559	3.29533	0.000983058	0.0179469
GO:0046649	Nfe2l2	ENSRNOG00000001548	1031.4	0.311802	0.0805069	3.89869	9.67131e-05	0.00328587
GO:0046649	Ninj1	ENSRNOG00000016587	483.908	0.377753	0.122505	3.14554	0.00165782	0.0261995
GO:0046649	Nlrp3	ENSRNOG00000003170	184.483	0.5118	0.149236	3.53221	0.000412095	0.00953318
GO:0046649	Nrp1	ENSRNOG00000010744	1153.94	0.612869	0.125524	4.97756	6.43916e-07	6.86238e-05
GO:0046649	Nrros	ENSRNOG00000001752	163.064	0.468123	0.14232	3.38578	0.000709761	0.0141148
GO:0046649	Oscar	ENSRNOG00000055716	18.9483	0.486356	0.148859	3.0996	0.00193783	0.0294458
GO:0046649	P2ry12	ENSRNOG00000013902	450.213	0.805012	0.132709	6.15207	7.64772e-10	4.33452e-07
GO:0046649	Pde3b	ENSRNOG00000011417	529.009	0.308913	0.0832526	3.73492	0.000187773	0.00527836
GO:0046649	Pdpn	ENSRNOG00000014961	1165.1	0.587714	0.154786	3.8604	0.000113201	0.00366624
GO:0046649	Piezo1	ENSRNOG00000056786	655.508	0.502012	0.128597	4.00056	6.3194e-05	0.00234514
GO:0046649	Pik3cd	ENSRNOG00000016846	694.944	0.390626	0.11821	3.35996	0.000779549	0.015117
GO:0046649	Pik3r6	ENSRNOG00000003992	108.664	0.502578	0.137897	3.70595	0.000210598	0.00580757
GO:0046649	Pim1	ENSRNOG00000000529	96.683	0.514646	0.149923	3.4625	0.000535172	0.0115651
GO:0046649	Plek	ENSRNOG00000005214	331.091	0.582536	0.147659	4.03571	5.44376e-05	0.00208216
GO:0046649	Plxnb2	ENSRNOG00000007133	2119.14	0.409905	0.094407	4.39452	1.11016e-05	0.000626363
GO:0046649	Pou2f2	ENSRNOG00000055650	308.997	0.753765	0.140079	5.46097	4.73534e-08	8.68308e-06
GO:0046649	Prkcd	ENSRNOG00000016346	721.54	0.344064	0.0926659	3.78001	0.000156824	0.00467809
GO:0046649	Prkx	ENSRNOG00000060168	327.58	0.313438	0.0909378	3.47793	0.000505306	0.0109959
GO:0046649	Ptafr	ENSRNOG00000013231	355.198	0.651149	0.116751	5.65831	1.52868e-08	3.76954e-06
GO:0046649	Ptpn6	ENSRNOG00000014294	456.976	0.64949	0.157538	4.12352	3.73123e-05	0.00155082
GO:0046649	Ptprc	ENSRNOG00000000655	409.085	0.723255	0.142333	5.18232	2.19147e-07	3.07027e-05
GO:0046649	Ptprj	ENSRNOG00000034025	1328.77	0.202713	0.0673448	3.01266	0.00258973	0.0361255
GO:0046649	Rab27a	ENSRNOG00000052499	372.812	0.334989	0.115017	2.9435	0.00324519	0.0415146
GO:0046649	Rab29	ENSRNOG00000049641	333.865	0.35989	0.123016	2.9526	0.00315114	0.0408437
GO:0046649	Rac2	ENSRNOG00000007350	251.82	0.644225	0.149893	4.39602	1.10252e-05	0.00062488
GO:0046649	Rb1	ENSRNOG00000016029	715.132	0.322401	0.0941267	3.44925	0.000562145	0.012023
GO:0046649	Rbpj	ENSRNOG00000046327	1297.31	0.205125	0.0656117	3.12979	0.00174934	0.02713
GO:0046649	Ripk3	ENSRNOG00000020465	67.0395	0.478356	0.15793	3.01361	0.00258163	0.0361255
GO:0046649	Rreb1	ENSRNOG00000015701	419.787	0.336096	0.0913687	3.71852	0.000200396	0.00557755
GO:0046649	RT1-Ba	ENSRNOG00000000451	142.799	0.918676	0.158511	5.71625	1.08898e-08	2.95185e-06
GO:0046649	RT1-Bb	ENSRNOG00000032708	156.776	0.639435	0.148816	4.31246	1.6145e-05	0.000828445
GO:0046649	Samsn1	ENSRNOG00000030930	30.1456	0.649659	0.156529	3.96413	7.36649e-05	0.00261946
GO:0046649	Sash3	ENSRNOG00000004409	139.013	0.640457	0.134137	4.85974	1.17541e-06	0.000110197
GO:0046649	Sbno2	ENSRNOG00000013987	882.818	0.405414	0.122501	3.42449	0.000615951	0.0127368
GO:0046649	Serpine1	ENSRNOG00000001414	115.558	0.794334	0.156496	4.74593	2.07548e-06	0.000176049
GO:0046649	Sh2b3	ENSRNOG00000028198	646.719	0.263802	0.0914859	2.92315	0.00346511	0.043555
GO:0046649	Shc1	ENSRNOG00000020657	950.39	0.547151	0.103177	5.34941	8.82409e-08	1.44773e-05
GO:0046649	Sirpa	ENSRNOG00000004763	3139.4	0.380428	0.0641815	5.95585	2.58728e-09	1.00815e-06
GO:0046649	Skap2	ENSRNOG00000012228	765.067	0.413368	0.112285	3.7528	0.000174869	0.00504767
GO:0046649	Slc11a1	ENSRNOG00000014956	185.082	0.489028	0.145961	3.43235	0.000598382	0.0125822
GO:0046649	Slc7a11	ENSRNOG00000010210	1158.74	0.553427	0.0798264	6.95451	3.53783e-12	4.90146e-09
GO:0046649	Slc7a2	ENSRNOG00000011016	544.5	0.568192	0.0817178	6.98944	2.7599e-12	4.30166e-09
GO:0046649	Sox2	ENSRNOG00000012199	1356.19	0.241572	0.0783275	3.09945	0.00193881	0.0294458
GO:0046649	Spi1	ENSRNOG00000012172	300.564	0.721071	0.152581	4.78266	1.72995e-06	0.000150844
GO:0046649	Spp1	ENSRNOG00000043451	5793.51	0.375398	0.103008	3.67137	0.000241254	0.00641406
GO:0046649	Stat3	ENSRNOG00000019742	3379.69	0.364394	0.0875028	4.21541	2.49323e-05	0.00114716
GO:0046649	Stk10	ENSRNOG00000004217	325.862	0.460546	0.115132	4.03794	5.39234e-05	0.00206883
GO:0046649	Swap70	ENSRNOG00000009910	502.226	0.266384	0.0930584	2.90201	0.00370776	0.0458652
GO:0046649	Syk	ENSRNOG00000012160	271.7	0.774202	0.142087	5.51814	3.42613e-08	7.00334e-06
GO:0046649	Tf	ENSRNOG00000030625	61665.7	0.342202	0.062915	5.46323	4.67551e-08	8.68308e-06
GO:0046649	Tgfb1	ENSRNOG00000020652	546.133	0.688428	0.130552	5.36732	7.99131e-08	1.32858e-05
GO:0046649	Tgm2	ENSRNOG00000012956	1328.41	0.453184	0.150011	3.10128	0.00192684	0.0294074
GO:0046649	Tlr2	ENSRNOG00000009822	250.288	0.573651	0.153291	3.5683	0.000359306	0.00868254
GO:0046649	Tlr4	ENSRNOG00000010522	112.412	0.723972	0.129904	5.58845	2.29109e-08	5.01185e-06
GO:0046649	Tlr9	ENSRNOG00000048161	45.9347	0.644838	0.157355	4.07559	4.58986e-05	0.00180539
GO:0046649	Tmem176a	ENSRNOG00000023708	1935.17	0.556916	0.154459	3.67426	0.00023854	0.00635545
GO:0046649	Tmem176b	ENSRNOG00000008465	2972.52	0.569886	0.150786	3.87541	0.000106443	0.00350195
GO:0046649	Tnc	ENSRNOG00000058645	331.25	0.491656	0.157871	3.08798	0.00201522	0.030311
GO:0046649	Tnfaip8l2	ENSRNOG00000021100	182.77	0.687602	0.156929	4.38006	1.18649e-05	0.000660464
GO:0046649	Tnfrsf14	ENSRNOG00000013820	20.534	0.643251	0.144123	4.17278	3.00908e-05	0.00129828
GO:0046649	Tnfsf4	ENSRNOG00000002968	20.039	0.452298	0.151471	2.89479	0.00379409	0.0466094
GO:0046649	Tnip1	ENSRNOG00000010370	1079.5	0.194977	0.0602124	3.24863	0.00115963	0.0200825
GO:0046649	Trem2	ENSRNOG00000013578	351.052	0.544621	0.151311	3.66291	0.000249362	0.00659031
GO:0046649	Trpm2	ENSRNOG00000001216	1263.7	0.432381	0.112461	3.91345	9.09863e-05	0.00311678
GO:0046649	Tyrobp	ENSRNOG00000020845	579.759	0.566956	0.155529	3.71736	0.000201312	0.00557941
GO:0046649	Unc13d	ENSRNOG00000007439	145.728	0.428903	0.141496	3.08714	0.00202092	0.0303601
GO:0046649	Vav1	ENSRNOG00000050430	172.855	0.764116	0.154225	4.97037	6.68244e-07	7.0613e-05
GO:0046649	Vsir	ENSRNOG00000000569	980.611	0.488322	0.10844	4.55708	5.18706e-06	0.000349998
GO:0046649	Was	ENSRNOG00000031058	95.4363	0.704936	0.155842	4.51906	6.21151e-06	0.000397186
GO:0046649	Xbp1	ENSRNOG00000010298	1136.12	0.294258	0.072126	4.08691	4.37148e-05	0.00174147
GO:0046649	Zfp36l1	ENSRNOG00000058646	1512.65	0.597008	0.102271	5.91915	3.23617e-09	1.18002e-06
GO:0001816	Akt2	ENSRNOG00000018677	834.983	0.245799	0.0836162	2.95976	0.0030788	0.0402787
GO:0001816	Arid5a	ENSRNOG00000015382	252.802	0.574103	0.1213	4.80595	1.54019e-06	0.000138163
GO:0001816	Axl	ENSRNOG00000020716	1635.11	0.320476	0.106437	3.07364	0.00211464	0.0313898
GO:0001816	B2m	ENSRNOG00000017123	9619.76	0.362115	0.108869	3.39513	0.000685961	0.0138402
GO:0001816	Bard1	ENSRNOG00000014960	48.113	0.628379	0.158613	3.89572	9.79071e-05	0.00330841
GO:0001816	Bcl3	ENSRNOG00000043416	97.3713	0.735797	0.151728	4.88385	1.04033e-06	9.94245e-05
GO:0001816	Birc5	ENSRNOG00000050819	31.608	0.539217	0.157161	3.34923	0.000810367	0.0154754
GO:0001816	Btk	ENSRNOG00000052407	72.9886	0.647008	0.157616	4.08596	4.38955e-05	0.0017431
GO:0001816	C3	ENSRNOG00000046834	6448.29	0.59019	0.158348	3.69149	0.000222947	0.0060785
GO:0001816	C3ar1	ENSRNOG00000009211	81.4525	0.796312	0.158371	4.9275	8.32896e-07	8.44339e-05
GO:0001816	C5ar1	ENSRNOG00000047800	72.2069	0.561343	0.157872	3.54768	0.000388634	0.00919521
GO:0001816	C5ar2	ENSRNOG00000049028	83.891	0.781699	0.157722	4.8875	1.02125e-06	9.87128e-05
GO:0001816	Casp1	ENSRNOG00000007372	114.001	0.495615	0.148384	3.39456	0.000687383	0.0138465
GO:0001816	Casp4	ENSRNOG00000033697	194.994	0.55306	0.140107	4.02952	5.58911e-05	0.00212472
GO:0001816	Ccl2	ENSRNOG00000007159	38.3735	0.49001	0.157022	3.07253	0.0021225	0.0314691
GO:0001816	Ccr5	ENSRNOG00000049115	360.136	0.62468	0.130369	4.84401	1.27244e-06	0.000118404
GO:0001816	Cd14	ENSRNOG00000017819	102.212	0.436557	0.147891	2.99788	0.00271863	0.0371767
GO:0001816	Cd244	ENSRNOG00000004698	39.997	0.510672	0.157319	3.24977	0.00115497	0.0200576
GO:0001816	Cd34	ENSRNOG00000045558	314.061	0.494181	0.11662	4.34297	1.4057e-05	0.000742701
GO:0001816	Cd38	ENSRNOG00000003069	1084.53	0.587092	0.115477	5.16167	2.44756e-07	3.24666e-05
GO:0001816	Cd4	ENSRNOG00000016294	925.746	0.56694	0.157274	3.52727	0.000419867	0.00965927
GO:0001816	Cd40	ENSRNOG00000018488	46.6641	0.491102	0.157445	3.15152	0.00162424	0.0259316
GO:0001816	Cd6	ENSRNOG00000020884	110.219	0.546314	0.144564	3.86528	0.000110961	0.00362192
GO:0001816	Cd74	ENSRNOG00000018735	1923.25	0.452517	0.15281	2.88244	0.00394614	0.0475617
GO:0001816	Cd84	ENSRNOG00000022884	224.994	0.866242	0.12773	6.84922	7.42513e-12	7.71533e-09
GO:0001816	Cdk1	ENSRNOG00000000632	48.9466	0.724626	0.147808	4.49615	6.91952e-06	0.000433566
GO:0001816	Cebpb	ENSRNOG00000057347	274.027	0.390271	0.125272	3.21303	0.00131342	0.0221611
GO:0001816	Chi3l1	ENSRNOG00000053272	1911.88	0.456595	0.0813303	5.65685	1.5418e-08	3.76954e-06
GO:0001816	Clec4a	ENSRNOG00000010045	36.381	0.69068	0.157128	4.24192	2.21617e-05	0.00105471
GO:0001816	Clec4a3	ENSRNOG00000010018	104.379	1.28285	0.15357	8.13772	4.02782e-16	5.02228e-12
GO:0001816	Clu	ENSRNOG00000016460	26734.5	0.645673	0.0888509	7.33585	2.20311e-13	5.49412e-10
GO:0001816	Csf1r	ENSRNOG00000018414	4694.87	0.741976	0.141952	5.31042	1.09372e-07	1.72916e-05
GO:0001816	Cx3cr1	ENSRNOG00000018509	813.787	0.733697	0.133719	5.56437	2.63101e-08	5.56035e-06
GO:0001816	Cxcl17	ENSRNOG00000037814	15.9809	0.431655	0.134877	2.90984	0.00361614	0.0450446
GO:0001816	Cyba	ENSRNOG00000013014	312.771	0.516673	0.146425	3.64593	0.000266424	0.00694987
GO:0001816	Cybb	ENSRNOG00000003622	440.06	0.855887	0.144694	5.99246	2.06688e-09	8.55271e-07
GO:0001816	Cyp1b1	ENSRNOG00000040287	150.198	0.582125	0.158374	3.62637	0.000287432	0.00732921
GO:0001816	Dab2	ENSRNOG00000028930	544.535	0.419787	0.0991431	4.28083	1.86194e-05	0.000921289
GO:0001816	Ect2	ENSRNOG00000024365	35.7946	0.651	0.150124	4.0019	6.2835e-05	0.00233878
GO:0001816	Edem1	ENSRNOG00000055365	497.714	0.399451	0.0956772	4.2075	2.58207e-05	0.00117789
GO:0001816	Edn3	ENSRNOG00000007477	155.074	0.407417	0.121539	3.39004	0.000698825	0.0140036
GO:0001816	Ednrb	ENSRNOG00000010997	2532.82	0.266309	0.0936444	2.8742	0.00405059	0.0484423
GO:0001816	Eif2ak2	ENSRNOG00000048315	799.537	0.349374	0.0920367	3.83007	0.000128109	0.00398654
GO:0001816	Elf1	ENSRNOG00000011762	368.003	0.36513	0.114146	3.25758	0.00112365	0.019678
GO:0001816	Fbln1	ENSRNOG00000014137	1368.03	0.668602	0.146095	4.63041	3.64942e-06	0.000267674
GO:0001816	Fcer1g	ENSRNOG00000024159	780.907	0.699515	0.157155	4.44628	8.73711e-06	0.000518776
GO:0001816	Fcgr2a	ENSRNOG00000046663	68.8849	0.51044	0.154055	3.34964	0.000809171	0.0154754
GO:0001816	Fcgr2b	ENSRNOG00000046452	501.141	0.665664	0.15771	4.21812	2.46344e-05	0.00114188
GO:0001816	Fcna	ENSRNOG00000017063	58.7364	0.570448	0.157343	3.54862	0.000387254	0.00917999
GO:0001816	Fgr	ENSRNOG00000009912	162.199	0.472893	0.152365	3.19718	0.00138779	0.0231651
GO:0001816	Fndc1	ENSRNOG00000030210	192.331	0.415445	0.127813	3.28081	0.00103511	0.0186514
GO:0001816	Gnai2	ENSRNOG00000016592	7775.67	0.291973	0.078431	3.75979	0.000170053	0.00495418
GO:0001816	Gpsm3	ENSRNOG00000000441	141.803	0.635345	0.151309	4.23061	2.33057e-05	0.0010966
GO:0001816	Gsdmd	ENSRNOG00000007728	249.282	0.36564	0.128835	2.89126	0.00383698	0.0469973
GO:0001816	Hcls1	ENSRNOG00000038881	274.723	0.680023	0.143237	4.83671	1.32005e-06	0.000121923
GO:0001816	Hmgb2	ENSRNOG00000013167	174.166	0.630918	0.146156	4.39152	1.12561e-05	0.000632217
GO:0001816	Hmox1	ENSRNOG00000014117	365.626	0.680183	0.145893	4.70447	2.54531e-06	0.000202149
GO:0001816	Hps1	ENSRNOG00000045838	414.747	0.335712	0.0973537	3.46065	0.00053887	0.0116249
GO:0001816	Hspb1	ENSRNOG00000023546	2261.68	0.811354	0.109978	7.45656	8.88108e-14	2.76845e-10
GO:0001816	Igf1	ENSRNOG00000004517	210.234	0.60477	0.146126	4.18279	2.87956e-05	0.00126248
GO:0001816	Il17ra	ENSRNOG00000011153	832.153	0.596774	0.109813	5.52521	3.29091e-08	6.83906e-06
GO:0001816	Il1b	ENSRNOG00000004649	33.6684	0.598331	0.143563	3.85213	0.000117095	0.00373736
GO:0001816	Il1r1	ENSRNOG00000014504	414.182	0.451324	0.141347	3.31609	0.00091287	0.0170653
GO:0001816	Il1r2	ENSRNOG00000014378	4.84309	0.379093	0.110334	3.04826	0.00230174	0.0334894
GO:0001816	Il1rl1	ENSRNOG00000014835	36.8663	0.479172	0.156158	3.01947	0.00253217	0.0356881
GO:0001816	Il4r	ENSRNOG00000015441	527.125	0.355597	0.124763	2.94711	0.00320755	0.0412744
GO:0001816	Il6r	ENSRNOG00000020811	364.575	0.536282	0.128627	4.23221	2.31406e-05	0.00109296
GO:0001816	Inpp5d	ENSRNOG00000017020	591.772	0.635696	0.132704	4.89971	9.59778e-07	9.49238e-05
GO:0001816	Irak4	ENSRNOG00000005965	199.151	0.422092	0.124793	3.42655	0.000611308	0.0126618
GO:0001816	Irf8	ENSRNOG00000017869	620.635	0.58955	0.158414	3.70548	0.00021099	0.00580757
GO:0001816	Itgam	ENSRNOG00000019728	1030.54	0.537656	0.156049	3.50791	0.000451639	0.0100655
GO:0001816	Itgb2	ENSRNOG00000001224	523.942	0.450651	0.157414	2.94097	0.00327184	0.0417779
GO:0001816	Jak3	ENSRNOG00000018669	450.373	0.44745	0.122505	3.74013	0.000183922	0.00518851
GO:0001816	Kif20b	ENSRNOG00000018929	66.8627	0.5445	0.152465	3.57892	0.000345021	0.00843262
GO:0001816	Lcp1	ENSRNOG00000010319	2023.89	0.411056	0.0903678	4.59355	4.35774e-06	0.000314085
GO:0001816	Lcp2	ENSRNOG00000005620	276.512	0.626728	0.143415	4.46085	8.16338e-06	0.000494123
GO:0001816	Lgals3	ENSRNOG00000010645	932.033	0.551959	0.14765	3.44201	0.000577406	0.0122861
GO:0001816	Lyn	ENSRNOG00000008180	558.314	0.552188	0.158358	3.47797	0.000505227	0.0109959
GO:0001816	Maf	ENSRNOG00000012428	743.108	0.30529	0.0994044	3.08004	0.00206973	0.0309072
GO:0001816	Mapkapk2	ENSRNOG00000004726	1365.69	0.280377	0.0971399	2.92853	0.00340568	0.0431121
GO:0001816	Mdfic	ENSRNOG00000053787	309.399	0.681755	0.119509	5.78533	7.2372e-09	2.05092e-06
GO:0001816	Mefv	ENSRNOG00000008134	91.2072	0.564098	0.158314	3.5794	0.000344385	0.00843262
GO:0001816	Myd88	ENSRNOG00000013634	239.7	0.564227	0.143942	4.01922	5.839e-05	0.00220626
GO:0001816	Nckap1l	ENSRNOG00000036829	770.737	0.881491	0.127492	7.0061	2.45051e-12	4.30166e-09
GO:0001816	Nfkb1	ENSRNOG00000023258	959.37	0.247935	0.0628273	3.96365	7.38129e-05	0.00261946
GO:0001816	Nlrc4	ENSRNOG00000005810	64.7825	0.739283	0.149084	4.98599	6.16456e-07	6.68399e-05
GO:0001816	Nlrp1a	ENSRNOG00000023143	136.925	0.43327	0.145769	3.0766	0.00209375	0.0311911
GO:0001816	Nlrp3	ENSRNOG00000003170	184.483	0.5118	0.149236	3.53221	0.000412095	0.00953318
GO:0001816	Nras	ENSRNOG00000023079	790.11	0.256891	0.0786139	3.29774	0.00097466	0.0178721
GO:0001816	Nrros	ENSRNOG00000001752	163.064	0.468123	0.14232	3.38578	0.000709761	0.0141148
GO:0001816	Oscar	ENSRNOG00000055716	18.9483	0.486356	0.148859	3.0996	0.00193783	0.0294458
GO:0001816	Pde3b	ENSRNOG00000011417	529.009	0.308913	0.0832526	3.73492	0.000187773	0.00527836
GO:0001816	Plek	ENSRNOG00000005214	331.091	0.582536	0.147659	4.03571	5.44376e-05	0.00208216
GO:0001816	Pou2f2	ENSRNOG00000055650	308.997	0.753765	0.140079	5.46097	4.73534e-08	8.68308e-06
GO:0001816	Prkcd	ENSRNOG00000016346	721.54	0.344064	0.0926659	3.78001	0.000156824	0.00467809
GO:0001816	Ptafr	ENSRNOG00000013231	355.198	0.651149	0.116751	5.65831	1.52868e-08	3.76954e-06
GO:0001816	Ptpn1	ENSRNOG00000010574	391.868	0.451656	0.122007	3.75297	0.000174751	0.00504767
GO:0001816	Ptpn6	ENSRNOG00000014294	456.976	0.64949	0.157538	4.12352	3.73123e-05	0.00155082
GO:0001816	Ptprc	ENSRNOG00000000655	409.085	0.723255	0.142333	5.18232	2.19147e-07	3.07027e-05
GO:0001816	Ptprj	ENSRNOG00000034025	1328.77	0.202713	0.0673448	3.01266	0.00258973	0.0361255
GO:0001816	Rab27a	ENSRNOG00000052499	372.812	0.334989	0.115017	2.9435	0.00324519	0.0415146
GO:0001816	Rab29	ENSRNOG00000049641	333.865	0.35989	0.123016	2.9526	0.00315114	0.0408437
GO:0001816	Rack1	ENSRNOG00000052620	4510.19	0.186234	0.0655249	2.86065	0.00422773	0.049638
GO:0001816	Rbpj	ENSRNOG00000046327	1297.31	0.205125	0.0656117	3.12979	0.00174934	0.02713
GO:0001816	Ripk3	ENSRNOG00000020465	67.0395	0.478356	0.15793	3.01361	0.00258163	0.0361255
GO:0001816	S1pr3	ENSRNOG00000014524	558.185	0.552676	0.141118	4.01088	6.04939e-05	0.00227885
GO:0001816	Scara3	ENSRNOG00000016177	930.72	0.486664	0.15769	3.12541	0.00177559	0.0274687
GO:0001816	Sdc1	ENSRNOG00000059947	78.0486	0.624154	0.158463	3.86203	0.000112447	0.00365132
GO:0001816	Sema7a	ENSRNOG00000007687	4373.31	0.206712	0.0562179	3.68453	0.000229123	0.00617047
GO:0001816	Serpine1	ENSRNOG00000001414	115.558	0.794334	0.156496	4.74593	2.07548e-06	0.000176049
GO:0001816	Sh3glb1	ENSRNOG00000012957	2075.62	0.310004	0.0794603	3.92438	8.69534e-05	0.00301173
GO:0001816	Sirpa	ENSRNOG00000004763	3139.4	0.380428	0.0641815	5.95585	2.58728e-09	1.00815e-06
GO:0001816	Slc11a1	ENSRNOG00000014956	185.082	0.489028	0.145961	3.43235	0.000598382	0.0125822
GO:0001816	Slc16a1	ENSRNOG00000019996	2428.99	0.436943	0.107587	4.09678	4.18944e-05	0.00168695
GO:0001816	Slc7a11	ENSRNOG00000010210	1158.74	0.553427	0.0798264	6.95451	3.53783e-12	4.90146e-09
GO:0001816	Sp100	ENSRNOG00000022769	58.5404	0.629075	0.152599	4.12105	3.77155e-05	0.00156237
GO:0001816	Spp1	ENSRNOG00000043451	5793.51	0.375398	0.103008	3.67137	0.000241254	0.00641406
GO:0001816	Ssc5d	ENSRNOG00000016687	780.141	0.691824	0.103328	6.78837	1.13405e-11	1.08773e-08
GO:0001816	Stom	ENSRNOG00000019147	685.133	0.557402	0.134578	4.23814	2.25375e-05	0.00106852
GO:0001816	Sulf1	ENSRNOG00000009037	756.791	0.50305	0.122409	4.22812	2.35657e-05	0.00110466
GO:0001816	Sulf2	ENSRNOG00000006052	3566.32	0.393469	0.0793416	4.99814	5.78864e-07	6.44452e-05
GO:0001816	Syk	ENSRNOG00000012160	271.7	0.774202	0.142087	5.51814	3.42613e-08	7.00334e-06
GO:0001816	Tgfb1	ENSRNOG00000020652	546.133	0.688428	0.130552	5.36732	7.99131e-08	1.32858e-05
GO:0001816	Ticam2	ENSRNOG00000042070	74.3889	0.642148	0.156547	4.10345	4.07037e-05	0.00165321
GO:0001816	Tlr2	ENSRNOG00000009822	250.288	0.573651	0.153291	3.5683	0.000359306	0.00868254
GO:0001816	Tlr4	ENSRNOG00000010522	112.412	0.723972	0.129904	5.58845	2.29109e-08	5.01185e-06
GO:0001816	Tlr7	ENSRNOG00000004249	240.801	0.8487	0.151295	5.61098	2.01185e-08	4.64552e-06
GO:0001816	Tlr8	ENSRNOG00000045992	43.1312	0.84607	0.157988	5.092	3.54309e-07	4.34808e-05
GO:0001816	Tlr9	ENSRNOG00000048161	45.9347	0.644838	0.157355	4.07559	4.58986e-05	0.00180539
GO:0001816	Tmem173	ENSRNOG00000042137	138.411	0.522142	0.144361	3.67643	0.000236519	0.00632607
GO:0001816	Tmsb4x	ENSRNOG00000047931	17914.6	0.461084	0.0880923	5.29325	1.2016e-07	1.87285e-05
GO:0001816	Tnfrsf14	ENSRNOG00000013820	20.534	0.643251	0.144123	4.17278	3.00908e-05	0.00129828
GO:0001816	Tnfrsf1a	ENSRNOG00000031312	736.115	0.429045	0.133045	3.34507	0.000822632	0.0156602
GO:0001816	Tnfsf4	ENSRNOG00000002968	20.039	0.452298	0.151471	2.89479	0.00379409	0.0466094
GO:0001816	Trpm2	ENSRNOG00000001216	1263.7	0.432381	0.112461	3.91345	9.09863e-05	0.00311678
GO:0001816	Tspan6	ENSRNOG00000003786	625.208	0.207766	0.0721417	2.8898	0.0038549	0.0470781
GO:0001816	Tspo	ENSRNOG00000010549	431.936	0.558033	0.158278	3.54369	0.000394575	0.00928293
GO:0001816	Ucp2	ENSRNOG00000017854	1358.19	0.530916	0.152543	3.55422	0.000379106	0.00903838
GO:0001816	Unc13d	ENSRNOG00000007439	145.728	0.428903	0.141496	3.08714	0.00202092	0.0303601
GO:0001816	Unc93b1	ENSRNOG00000017703	578.983	0.791024	0.122469	6.56457	5.21818e-11	4.0666e-08
GO:0001816	Vsir	ENSRNOG00000000569	980.611	0.488322	0.10844	4.55708	5.18706e-06	0.000349998
GO:0001816	Xbp1	ENSRNOG00000010298	1136.12	0.294258	0.072126	4.08691	4.37148e-05	0.00174147
GO:0001816	Zc3hav1	ENSRNOG00000013948	507.718	0.353304	0.106784	3.36219	0.000773265	0.0150592
GO:0002274	Aif1	ENSRNOG00000000853	568.278	0.542417	0.158393	3.43032	0.000602868	0.0125945
GO:0002274	Anxa3	ENSRNOG00000002045	2542.85	0.517183	0.148825	3.57845	0.00034564	0.00843262
GO:0002274	Apbb1ip	ENSRNOG00000017803	444.772	0.578632	0.120936	4.87678	1.07833e-06	0.000101861
GO:0002274	Arhgap17	ENSRNOG00000013836	597.406	0.338325	0.0867859	3.94216	8.07523e-05	0.00282837
GO:0002274	Atm	ENSRNOG00000029773	1280.63	0.320255	0.0680072	4.73134	2.2304e-06	0.000182966
GO:0002274	Atp7a	ENSRNOG00000061367	336.386	0.357369	0.105108	3.42976	0.000604108	0.0125945
GO:0002274	Bcl3	ENSRNOG00000043416	97.3713	0.735797	0.151728	4.88385	1.04033e-06	9.94245e-05
GO:0002274	Btk	ENSRNOG00000052407	72.9886	0.647008	0.157616	4.08596	4.38955e-05	0.0017431
GO:0002274	C3	ENSRNOG00000046834	6448.29	0.59019	0.158348	3.69149	0.000222947	0.0060785
GO:0002274	Casp1	ENSRNOG00000007372	114.001	0.495615	0.148384	3.39456	0.000687383	0.0138465
GO:0002274	Cd180	ENSRNOG00000010266	277.759	0.548293	0.134356	4.18963	2.79405e-05	0.00124871
GO:0002274	Cd244	ENSRNOG00000004698	39.997	0.510672	0.157319	3.24977	0.00115497	0.0200576
GO:0002274	Cd300lf	ENSRNOG00000021424	118.175	0.554354	0.150221	3.75278	0.000174881	0.00504767
GO:0002274	Cd37	ENSRNOG00000020699	279.349	0.603523	0.14202	4.35146	1.35234e-05	0.000736344
GO:0002274	Cd40	ENSRNOG00000018488	46.6641	0.491102	0.157445	3.15152	0.00162424	0.0259316
GO:0002274	Cd44	ENSRNOG00000006094	548.725	0.605963	0.141998	4.36852	1.25089e-05	0.000687107
GO:0002274	Cd84	ENSRNOG00000022884	224.994	0.866242	0.12773	6.84922	7.42513e-12	7.71533e-09
GO:0002274	Cd86	ENSRNOG00000038835	121.992	0.469313	0.155765	3.08523	0.00203392	0.0304819
GO:0002274	Cebpa	ENSRNOG00000010918	319.987	0.663167	0.137207	4.88925	1.0122e-06	9.86028e-05
GO:0002274	Clu	ENSRNOG00000016460	26734.5	0.645673	0.0888509	7.33585	2.20311e-13	5.49412e-10
GO:0002274	Cnr2	ENSRNOG00000009260	59.5887	0.518591	0.150175	3.50789	0.000451682	0.0100655
GO:0002274	Coro1a	ENSRNOG00000019430	940.513	0.368034	0.126483	3.01112	0.00260285	0.036222
GO:0002274	Cx3cr1	ENSRNOG00000018509	813.787	0.733697	0.133719	5.56437	2.63101e-08	5.56035e-06
GO:0002274	Cxcl1	ENSRNOG00000002802	18.5121	0.52196	0.155247	3.22239	0.00127125	0.0216546
GO:0002274	Enpp3	ENSRNOG00000013791	95.5245	0.451808	0.158059	2.86116	0.00422096	0.0496197
GO:0002274	Exoc3l4	ENSRNOG00000010111	69.8614	0.421991	0.149008	2.8726	0.00407107	0.048514
GO:0002274	Fcer1g	ENSRNOG00000024159	780.907	0.699515	0.157155	4.44628	8.73711e-06	0.000518776
GO:0002274	Fcgr1a	ENSRNOG00000021199	147.021	0.683683	0.158188	4.28677	1.81291e-05	0.000904207
GO:0002274	Fcgr2a	ENSRNOG00000046663	68.8849	0.51044	0.154055	3.34964	0.000809171	0.0154754
GO:0002274	Fcgr2b	ENSRNOG00000046452	501.141	0.665664	0.15771	4.21812	2.46344e-05	0.00114188
GO:0002274	Fcgr3a	ENSRNOG00000024382	219.859	0.520781	0.149382	3.27603	0.00105278	0.0188067
GO:0002274	Fes	ENSRNOG00000011683	289.4	0.482644	0.142556	3.48568	0.000490881	0.0107382
GO:0002274	Fgr	ENSRNOG00000009912	162.199	0.472893	0.152365	3.19718	0.00138779	0.0231651
GO:0002274	Fyb1	ENSRNOG00000013886	308.254	0.638277	0.154011	3.92004	8.85361e-05	0.0030496
GO:0002274	Gapt	ENSRNOG00000026989	52.352	0.557956	0.158521	3.49688	0.000470741	0.0103888
GO:0002274	Gnai2	ENSRNOG00000016592	7775.67	0.291973	0.078431	3.75979	0.000170053	0.00495418
GO:0002274	Gpr183	ENSRNOG00000025094	102.805	0.565462	0.149234	3.85384	0.000116282	0.00373736
GO:0002274	Hck	ENSRNOG00000009331	166.152	0.76616	0.148985	5.1843	2.16833e-07	3.07027e-05
GO:0002274	Hmox1	ENSRNOG00000014117	365.626	0.680183	0.145893	4.70447	2.54531e-06	0.000202149
GO:0002274	Il1rl1	ENSRNOG00000014835	36.8663	0.479172	0.156158	3.01947	0.00253217	0.0356881
GO:0002274	Il4r	ENSRNOG00000015441	527.125	0.355597	0.124763	2.94711	0.00320755	0.0412744
GO:0002274	Irak4	ENSRNOG00000005965	199.151	0.422092	0.124793	3.42655	0.000611308	0.0126618
GO:0002274	Itgal	ENSRNOG00000017980	273.997	0.502609	0.157301	3.1575	0.00159126	0.025521
GO:0002274	Itgam	ENSRNOG00000019728	1030.54	0.537656	0.156049	3.50791	0.000451639	0.0100655
GO:0002274	Itgb2	ENSRNOG00000001224	523.942	0.450651	0.157414	2.94097	0.00327184	0.0417779
GO:0002274	Jak3	ENSRNOG00000018669	450.373	0.44745	0.122505	3.74013	0.000183922	0.00518851
GO:0002274	Lat2	ENSRNOG00000021856	156.181	0.42427	0.145608	3.02618	0.00247661	0.0352119
GO:0002274	Lcp1	ENSRNOG00000010319	2023.89	0.411056	0.0903678	4.59355	4.35774e-06	0.000314085
GO:0002274	Lcp2	ENSRNOG00000005620	276.512	0.626728	0.143415	4.46085	8.16338e-06	0.000494123
GO:0002274	Lgals3	ENSRNOG00000010645	932.033	0.551959	0.14765	3.44201	0.000577406	0.0122861
GO:0002274	Ltbr	ENSRNOG00000019264	851.451	0.457841	0.102363	4.52578	6.01718e-06	0.000390772
GO:0002274	Lyn	ENSRNOG00000008180	558.314	0.552188	0.158358	3.47797	0.000505227	0.0109959
GO:0002274	Mfng	ENSRNOG00000008133	233.262	0.342277	0.12072	2.87383	0.00405532	0.0484423
GO:0002274	Milr1	ENSRNOG00000042524	21.1644	0.695878	0.15736	4.24251	2.21032e-05	0.00105471
GO:0002274	Myo1f	ENSRNOG00000008409	354.738	0.771894	0.14445	5.4229	5.86395e-08	1.02983e-05
GO:0002274	Ncf1	ENSRNOG00000001480	562.498	0.635455	0.156627	4.07753	4.5517e-05	0.00179605
GO:0002274	Nlrp3	ENSRNOG00000003170	184.483	0.5118	0.149236	3.53221	0.000412095	0.00953318
GO:0002274	Plek	ENSRNOG00000005214	331.091	0.582536	0.147659	4.03571	5.44376e-05	0.00208216
GO:0002274	Prkcd	ENSRNOG00000016346	721.54	0.344064	0.0926659	3.78001	0.000156824	0.00467809
GO:0002274	Ptafr	ENSRNOG00000013231	355.198	0.651149	0.116751	5.65831	1.52868e-08	3.76954e-06
GO:0002274	Ptprc	ENSRNOG00000000655	409.085	0.723255	0.142333	5.18232	2.19147e-07	3.07027e-05
GO:0002274	Rab27a	ENSRNOG00000052499	372.812	0.334989	0.115017	2.9435	0.00324519	0.0415146
GO:0002274	Rac2	ENSRNOG00000007350	251.82	0.644225	0.149893	4.39602	1.10252e-05	0.00062488
GO:0002274	Rap1b	ENSRNOG00000007048	892.764	0.34039	0.10246	3.35337	0.000798338	0.0154333
GO:0002274	Rbpj	ENSRNOG00000046327	1297.31	0.205125	0.0656117	3.12979	0.00174934	0.02713
GO:0002274	Sbno2	ENSRNOG00000013987	882.818	0.405414	0.122501	3.42449	0.000615951	0.0127368
GO:0002274	Sdc1	ENSRNOG00000059947	78.0486	0.624154	0.158463	3.86203	0.000112447	0.00365132
GO:0002274	Serpine1	ENSRNOG00000001414	115.558	0.794334	0.156496	4.74593	2.07548e-06	0.000176049
GO:0002274	Slc11a1	ENSRNOG00000014956	185.082	0.489028	0.145961	3.43235	0.000598382	0.0125822
GO:0002274	Slc7a2	ENSRNOG00000011016	544.5	0.568192	0.0817178	6.98944	2.7599e-12	4.30166e-09
GO:0002274	Snap29	ENSRNOG00000001867	937.599	0.269659	0.0569452	4.74173	2.11897e-06	0.000178523
GO:0002274	Spi1	ENSRNOG00000012172	300.564	0.721071	0.152581	4.78266	1.72995e-06	0.000150844
GO:0002274	Stat3	ENSRNOG00000019742	3379.69	0.364394	0.0875028	4.21541	2.49323e-05	0.00114716
GO:0002274	Swap70	ENSRNOG00000009910	502.226	0.266384	0.0930584	2.90201	0.00370776	0.0458652
GO:0002274	Syk	ENSRNOG00000012160	271.7	0.774202	0.142087	5.51814	3.42613e-08	7.00334e-06
GO:0002274	Syngr2	ENSRNOG00000050547	686.929	0.300539	0.104704	2.92806	0.00341087	0.0431341
GO:0002274	Tgfb1	ENSRNOG00000020652	546.133	0.688428	0.130552	5.36732	7.99131e-08	1.32858e-05
GO:0002274	Tlr2	ENSRNOG00000009822	250.288	0.573651	0.153291	3.5683	0.000359306	0.00868254
GO:0002274	Tlr4	ENSRNOG00000010522	112.412	0.723972	0.129904	5.58845	2.29109e-08	5.01185e-06
GO:0002274	Tlr7	ENSRNOG00000004249	240.801	0.8487	0.151295	5.61098	2.01185e-08	4.64552e-06
GO:0002274	Tlr8	ENSRNOG00000045992	43.1312	0.84607	0.157988	5.092	3.54309e-07	4.34808e-05
GO:0002274	Tlr9	ENSRNOG00000048161	45.9347	0.644838	0.157355	4.07559	4.58986e-05	0.00180539
GO:0002274	Tnfaip2	ENSRNOG00000010165	264.943	0.490191	0.133513	3.70646	0.000210177	0.00580757
GO:0002274	Tnfsf4	ENSRNOG00000002968	20.039	0.452298	0.151471	2.89479	0.00379409	0.0466094
GO:0002274	Tyrobp	ENSRNOG00000020845	579.759	0.566956	0.155529	3.71736	0.000201312	0.00557941
GO:0002274	Unc13d	ENSRNOG00000007439	145.728	0.428903	0.141496	3.08714	0.00202092	0.0303601
GO:0002274	Wdr1	ENSRNOG00000028498	4296.88	0.160369	0.0509391	3.15874	0.00158455	0.0254939
GO:0002274	Xbp1	ENSRNOG00000010298	1136.12	0.294258	0.072126	4.08691	4.37148e-05	0.00174147
GO:0050900	Adamts1	ENSRNOG00000001607	662.721	0.415643	0.12735	3.42322	0.000618833	0.0127541
GO:0050900	Aif1	ENSRNOG00000000853	568.278	0.542417	0.158393	3.43032	0.000602868	0.0125945
GO:0050900	Akt2	ENSRNOG00000018677	834.983	0.245799	0.0836162	2.95976	0.0030788	0.0402787
GO:0050900	Anxa3	ENSRNOG00000002045	2542.85	0.517183	0.148825	3.57845	0.00034564	0.00843262
GO:0050900	Atm	ENSRNOG00000029773	1280.63	0.320255	0.0680072	4.73134	2.2304e-06	0.000182966
GO:0050900	Atp7a	ENSRNOG00000061367	336.386	0.357369	0.105108	3.42976	0.000604108	0.0125945
GO:0050900	B4galt1	ENSRNOG00000059461	133.317	0.534055	0.148945	3.637	0.000275834	0.00710098
GO:0050900	Bin2	ENSRNOG00000031930	526.264	0.528796	0.157112	3.42892	0.000605981	0.0125945
GO:0050900	C3	ENSRNOG00000046834	6448.29	0.59019	0.158348	3.69149	0.000222947	0.0060785
GO:0050900	C3ar1	ENSRNOG00000009211	81.4525	0.796312	0.158371	4.9275	8.32896e-07	8.44339e-05
GO:0050900	C5ar1	ENSRNOG00000047800	72.2069	0.561343	0.157872	3.54768	0.000388634	0.00919521
GO:0050900	C5ar2	ENSRNOG00000049028	83.891	0.781699	0.157722	4.8875	1.02125e-06	9.87128e-05
GO:0050900	Calr	ENSRNOG00000003029	8874.76	0.249948	0.0511236	4.90527	9.33001e-07	9.32715e-05
GO:0050900	Cav2	ENSRNOG00000057713	1097.33	0.204699	0.0716042	2.87964	0.0039813	0.0478716
GO:0050900	Ccl2	ENSRNOG00000007159	38.3735	0.49001	0.157022	3.07253	0.0021225	0.0314691
GO:0050900	Ccr5	ENSRNOG00000049115	360.136	0.62468	0.130369	4.84401	1.27244e-06	0.000118404
GO:0050900	Cd34	ENSRNOG00000045558	314.061	0.494181	0.11662	4.34297	1.4057e-05	0.000742701
GO:0050900	Cd40	ENSRNOG00000018488	46.6641	0.491102	0.157445	3.15152	0.00162424	0.0259316
GO:0050900	Cd74	ENSRNOG00000018735	1923.25	0.452517	0.15281	2.88244	0.00394614	0.0475617
GO:0050900	Cnr2	ENSRNOG00000009260	59.5887	0.518591	0.150175	3.50789	0.000451682	0.0100655
GO:0050900	Col18a1	ENSRNOG00000001229	889.228	0.518674	0.11802	4.47743	7.55465e-06	0.000459507
GO:0050900	Coro1a	ENSRNOG00000019430	940.513	0.368034	0.126483	3.01112	0.00260285	0.036222
GO:0050900	Coro1b	ENSRNOG00000021828	2571.37	0.223808	0.0705274	3.19743	0.00138659	0.0231651
GO:0050900	Csf1	ENSRNOG00000018659	1090.61	0.329658	0.10722	3.13618	0.00171163	0.0267112
GO:0050900	Csf1r	ENSRNOG00000018414	4694.87	0.741976	0.141952	5.31042	1.09372e-07	1.72916e-05
GO:0050900	Csf3r	ENSRNOG00000008759	298.275	0.910327	0.153797	5.8885	3.89717e-09	1.31335e-06
GO:0050900	Ctsh	ENSRNOG00000014064	1900.95	0.572254	0.113181	5.15104	2.59045e-07	3.34804e-05
GO:0050900	Cx3cr1	ENSRNOG00000018509	813.787	0.733697	0.133719	5.56437	2.63101e-08	5.56035e-06
GO:0050900	Cxcl1	ENSRNOG00000002802	18.5121	0.52196	0.155247	3.22239	0.00127125	0.0216546
GO:0050900	Cxcl13	ENSRNOG00000024899	682.131	0.426703	0.103326	3.52026	0.000431121	0.00981394
GO:0050900	Cxcl14	ENSRNOG00000011984	2375.05	0.484728	0.151379	3.26938	0.00107785	0.0191268
GO:0050900	Cxcl16	ENSRNOG00000026647	273.656	0.757615	0.148762	5.12181	3.02623e-07	3.83326e-05
GO:0050900	Cxcl17	ENSRNOG00000037814	15.9809	0.431655	0.134877	2.90984	0.00361614	0.0450446
GO:0050900	Cxcr4	ENSRNOG00000003866	162.276	0.532725	0.135589	3.96165	7.4435e-05	0.00262926
GO:0050900	Cxcr6	ENSRNOG00000006319	4.9566	0.359561	0.102755	3.01037	0.00260925	0.0362707
GO:0050900	Cyfip1	ENSRNOG00000011945	1799.7	0.356543	0.0821654	4.37174	1.23259e-05	0.000682198
GO:0050900	Cyp1b1	ENSRNOG00000040287	150.198	0.582125	0.158374	3.62637	0.000287432	0.00732921
GO:0050900	Cyp7b1	ENSRNOG00000009730	897.106	0.470253	0.127174	3.74787	0.000178342	0.00511206
GO:0050900	Dab2	ENSRNOG00000028930	544.535	0.419787	0.0991431	4.28083	1.86194e-05	0.000921289
GO:0050900	Ddr2	ENSRNOG00000002881	148.165	0.443279	0.125895	3.56668	0.000361527	0.00870248
GO:0050900	Dock8	ENSRNOG00000015894	490.161	0.720843	0.130915	5.59204	2.24411e-08	4.99675e-06
GO:0050900	Edn3	ENSRNOG00000007477	155.074	0.407417	0.121539	3.39004	0.000698825	0.0140036
GO:0050900	Ednrb	ENSRNOG00000010997	2532.82	0.266309	0.0936444	2.8742	0.00405059	0.0484423
GO:0050900	Efnb1	ENSRNOG00000006877	287.008	0.400647	0.130656	3.09715	0.00195392	0.0295673
GO:0050900	Emilin1	ENSRNOG00000008246	304.522	0.472058	0.121633	3.9648	7.34572e-05	0.00261946
GO:0050900	Eng	ENSRNOG00000050190	1075.82	0.26473	0.0739055	3.62776	0.00028589	0.00730484
GO:0050900	Ets1	ENSRNOG00000008941	667.695	0.257276	0.0801781	3.25179	0.00114681	0.0199743
GO:0050900	Fbln1	ENSRNOG00000014137	1368.03	0.668602	0.146095	4.63041	3.64942e-06	0.000267674
GO:0050900	Fcer1g	ENSRNOG00000024159	780.907	0.699515	0.157155	4.44628	8.73711e-06	0.000518776
GO:0050900	Fcgr2a	ENSRNOG00000046663	68.8849	0.51044	0.154055	3.34964	0.000809171	0.0154754
GO:0050900	Fermt3	ENSRNOG00000021161	401.602	0.595231	0.144613	4.24477	2.18813e-05	0.00104938
GO:0050900	Fes	ENSRNOG00000011683	289.4	0.482644	0.142556	3.48568	0.000490881	0.0107382
GO:0050900	Fgr	ENSRNOG00000009912	162.199	0.472893	0.152365	3.19718	0.00138779	0.0231651
GO:0050900	Folr2	ENSRNOG00000019890	62.9351	0.634649	0.149797	3.95149	7.76668e-05	0.00272796
GO:0050900	Gnai2	ENSRNOG00000016592	7775.67	0.291973	0.078431	3.75979	0.000170053	0.00495418
GO:0050900	Gpr183	ENSRNOG00000025094	102.805	0.565462	0.149234	3.85384	0.000116282	0.00373736
GO:0050900	Gpsm3	ENSRNOG00000000441	141.803	0.635345	0.151309	4.23061	2.33057e-05	0.0010966
GO:0050900	Hmgb2	ENSRNOG00000013167	174.166	0.630918	0.146156	4.39152	1.12561e-05	0.000632217
GO:0050900	Hmox1	ENSRNOG00000014117	365.626	0.680183	0.145893	4.70447	2.54531e-06	0.000202149
GO:0050900	Hspa5	ENSRNOG00000018294	7871	0.216664	0.053809	4.03294	5.50841e-05	0.00210044
GO:0050900	Hspb1	ENSRNOG00000023546	2261.68	0.811354	0.109978	7.45656	8.88108e-14	2.76845e-10
GO:0050900	Igf1	ENSRNOG00000004517	210.234	0.60477	0.146126	4.18279	2.87956e-05	0.00126248
GO:0050900	Il17ra	ENSRNOG00000011153	832.153	0.596774	0.109813	5.52521	3.29091e-08	6.83906e-06
GO:0050900	Il1b	ENSRNOG00000004649	33.6684	0.598331	0.143563	3.85213	0.000117095	0.00373736
GO:0050900	Il1r1	ENSRNOG00000014504	414.182	0.451324	0.141347	3.31609	0.00091287	0.0170653
GO:0050900	Il6st	ENSRNOG00000013963	2891.43	0.154091	0.0460296	3.35502	0.000793604	0.0153656
GO:0050900	Irak4	ENSRNOG00000005965	199.151	0.422092	0.124793	3.42655	0.000611308	0.0126618
GO:0050900	Itga1	ENSRNOG00000053550	141.087	0.394537	0.118297	3.3876	0.00070508	0.0140644
GO:0050900	Itgam	ENSRNOG00000019728	1030.54	0.537656	0.156049	3.50791	0.000451639	0.0100655
GO:0050900	Itgb1	ENSRNOG00000010966	4375.85	0.188355	0.0663887	2.85905	0.00424916	0.0497275
GO:0050900	Itgb2	ENSRNOG00000001224	523.942	0.450651	0.157414	2.94097	0.00327184	0.0417779
GO:0050900	Kif20b	ENSRNOG00000018929	66.8627	0.5445	0.152465	3.57892	0.000345021	0.00843262
GO:0050900	Lgals3	ENSRNOG00000010645	932.033	0.551959	0.14765	3.44201	0.000577406	0.0122861
GO:0050900	Lgmn	ENSRNOG00000007089	3885.67	0.636293	0.113494	5.68065	1.34183e-08	3.48569e-06
GO:0050900	Lyn	ENSRNOG00000008180	558.314	0.552188	0.158358	3.47797	0.000505227	0.0109959
GO:0050900	Mmp14	ENSRNOG00000010947	794.636	0.391858	0.118314	3.36187	0.000774157	0.0150592
GO:0050900	Mmp2	ENSRNOG00000016695	431.266	0.542178	0.138253	3.97778	6.95627e-05	0.00251414
GO:0050900	Mpzl1	ENSRNOG00000003248	1166.06	0.259599	0.0805071	3.24979	0.00115489	0.0200576
GO:0050900	Msn	ENSRNOG00000030118	2633.47	0.24781	0.0753086	3.32819	0.00087413	0.0164983
GO:0050900	Myd88	ENSRNOG00000013634	239.7	0.564227	0.143942	4.01922	5.839e-05	0.00220626
GO:0050900	Mylk	ENSRNOG00000002215	2483.42	0.466843	0.0843131	5.59311	2.23038e-08	4.99675e-06
GO:0050900	Myo1f	ENSRNOG00000008409	354.738	0.771894	0.14445	5.4229	5.86395e-08	1.02983e-05
GO:0050900	Myo9b	ENSRNOG00000016256	3650.46	0.187234	0.0605588	3.10787	0.0018844	0.0288301
GO:0050900	Nckap1l	ENSRNOG00000036829	770.737	0.881491	0.127492	7.0061	2.45051e-12	4.30166e-09
GO:0050900	Nfe2l2	ENSRNOG00000001548	1031.4	0.311802	0.0805069	3.89869	9.67131e-05	0.00328587
GO:0050900	Nrp1	ENSRNOG00000010744	1153.94	0.612869	0.125524	4.97756	6.43916e-07	6.86238e-05
GO:0050900	Nrp2	ENSRNOG00000031232	1141.05	0.199503	0.063011	3.17273	0.00151014	0.0245822
GO:0050900	P2rx4	ENSRNOG00000001300	357.905	0.358718	0.119004	3.07621	0.00209651	0.031195
GO:0050900	P2ry12	ENSRNOG00000013902	450.213	0.805012	0.132709	6.15207	7.64772e-10	4.33452e-07
GO:0050900	P2ry6	ENSRNOG00000019270	208.145	0.901318	0.150437	5.99503	2.03453e-09	8.55271e-07
GO:0050900	Pdpn	ENSRNOG00000014961	1165.1	0.587714	0.154786	3.8604	0.000113201	0.00366624
GO:0050900	Pik3cd	ENSRNOG00000016846	694.944	0.390626	0.11821	3.35996	0.000779549	0.015117
GO:0050900	Pld1	ENSRNOG00000028156	1012.4	0.37664	0.0812977	4.66355	3.10797e-06	0.00023775
GO:0050900	Plxnb2	ENSRNOG00000007133	2119.14	0.409905	0.094407	4.39452	1.11016e-05	0.000626363
GO:0050900	Prkcd	ENSRNOG00000016346	721.54	0.344064	0.0926659	3.78001	0.000156824	0.00467809
GO:0050900	Ptafr	ENSRNOG00000013231	355.198	0.651149	0.116751	5.65831	1.52868e-08	3.76954e-06
GO:0050900	Ptprc	ENSRNOG00000000655	409.085	0.723255	0.142333	5.18232	2.19147e-07	3.07027e-05
GO:0050900	Ptprj	ENSRNOG00000034025	1328.77	0.202713	0.0673448	3.01266	0.00258973	0.0361255
GO:0050900	Rab13	ENSRNOG00000016733	375.478	0.505227	0.122917	4.1825	2.88325e-05	0.00126248
GO:0050900	Rac2	ENSRNOG00000007350	251.82	0.644225	0.149893	4.39602	1.10252e-05	0.00062488
GO:0050900	Rack1	ENSRNOG00000052620	4510.19	0.186234	0.0655249	2.86065	0.00422773	0.049638
GO:0050900	Rhoc	ENSRNOG00000012630	1090.5	0.463741	0.109626	4.29988	1.70887e-05	0.000866176
GO:0050900	Ripk3	ENSRNOG00000020465	67.0395	0.478356	0.15793	3.01361	0.00258163	0.0361255
GO:0050900	Rreb1	ENSRNOG00000015701	419.787	0.336096	0.0913687	3.71852	0.000200396	0.00557755
GO:0050900	Ryk	ENSRNOG00000008593	534.174	0.283303	0.0847751	3.36107	0.000776412	0.0150796
GO:0050900	Sema3d	ENSRNOG00000007202	274.188	0.358839	0.122094	2.96632	0.00301382	0.0398045
GO:0050900	Sema5b	ENSRNOG00000002238	388.793	0.635707	0.124163	5.17928	2.2274e-07	3.08594e-05
GO:0050900	Sema7a	ENSRNOG00000007687	4373.31	0.206712	0.0562179	3.68453	0.000229123	0.00617047
GO:0050900	Serpine1	ENSRNOG00000001414	115.558	0.794334	0.156496	4.74593	2.07548e-06	0.000176049
GO:0050900	Sirpa	ENSRNOG00000004763	3139.4	0.380428	0.0641815	5.95585	2.58728e-09	1.00815e-06
GO:0050900	Slamf8	ENSRNOG00000008736	68.5927	0.476144	0.149607	3.23658	0.00120971	0.0207766
GO:0050900	Spp1	ENSRNOG00000043451	5793.51	0.375398	0.103008	3.67137	0.000241254	0.00641406
GO:0050900	Stat3	ENSRNOG00000019742	3379.69	0.364394	0.0875028	4.21541	2.49323e-05	0.00114716
GO:0050900	Stk10	ENSRNOG00000004217	325.862	0.460546	0.115132	4.03794	5.39234e-05	0.00206883
GO:0050900	Swap70	ENSRNOG00000009910	502.226	0.266384	0.0930584	2.90201	0.00370776	0.0458652
GO:0050900	Syk	ENSRNOG00000012160	271.7	0.774202	0.142087	5.51814	3.42613e-08	7.00334e-06
GO:0050900	Synpo2	ENSRNOG00000014867	234.761	0.517157	0.12852	4.04146	5.31191e-05	0.00204426
GO:0050900	Tf	ENSRNOG00000030625	61665.7	0.342202	0.062915	5.46323	4.67551e-08	8.68308e-06
GO:0050900	Tgfb1	ENSRNOG00000020652	546.133	0.688428	0.130552	5.36732	7.99131e-08	1.32858e-05
GO:0050900	Tgfbr1	ENSRNOG00000007036	1088.23	0.497881	0.0978021	5.12073	3.04349e-07	3.83326e-05
GO:0050900	Tlr2	ENSRNOG00000009822	250.288	0.573651	0.153291	3.5683	0.000359306	0.00868254
GO:0050900	Tmsb4x	ENSRNOG00000047931	17914.6	0.461084	0.0880923	5.29325	1.2016e-07	1.87285e-05
GO:0050900	Tnfaip6	ENSRNOG00000050792	155.256	0.500906	0.135349	3.29715	0.000976719	0.0178836
GO:0050900	Tnfrsf14	ENSRNOG00000013820	20.534	0.643251	0.144123	4.17278	3.00908e-05	0.00129828
GO:0050900	Trpm2	ENSRNOG00000001216	1263.7	0.432381	0.112461	3.91345	9.09863e-05	0.00311678
GO:0050900	Vasp	ENSRNOG00000016367	765.973	0.32172	0.101224	3.22309	0.00126814	0.0216312
GO:0050900	Vav1	ENSRNOG00000050430	172.855	0.764116	0.154225	4.97037	6.68244e-07	7.0613e-05
GO:0050900	Vsir	ENSRNOG00000000569	980.611	0.488322	0.10844	4.55708	5.18706e-06	0.000349998
GO:0050900	Wdr1	ENSRNOG00000028498	4296.88	0.160369	0.0509391	3.15874	0.00158455	0.0254939
GO:0050900	Xbp1	ENSRNOG00000010298	1136.12	0.294258	0.072126	4.08691	4.37148e-05	0.00174147
GO:0002237	Abcc3	ENSRNOG00000002948	163.775	0.401102	0.130468	3.147	0.00164955	0.0261018
GO:0002237	Adamts1	ENSRNOG00000001607	662.721	0.415643	0.12735	3.42322	0.000618833	0.0127541
GO:0002237	Akap13	ENSRNOG00000010964	1357.06	0.277369	0.0734348	3.79794	0.000145902	0.00440497
GO:0002237	Arid5a	ENSRNOG00000015382	252.802	0.574103	0.1213	4.80595	1.54019e-06	0.000138163
GO:0002237	Atg10	ENSRNOG00000016342	128.818	0.431828	0.129679	3.3007	0.000964453	0.0177371
GO:0002237	Atm	ENSRNOG00000029773	1280.63	0.320255	0.0680072	4.73134	2.2304e-06	0.000182966
GO:0002237	Axl	ENSRNOG00000020716	1635.11	0.320476	0.106437	3.07364	0.00211464	0.0313898
GO:0002237	B2m	ENSRNOG00000017123	9619.76	0.362115	0.108869	3.39513	0.000685961	0.0138402
GO:0002237	Bin2	ENSRNOG00000031930	526.264	0.528796	0.157112	3.42892	0.000605981	0.0125945
GO:0002237	Btk	ENSRNOG00000052407	72.9886	0.647008	0.157616	4.08596	4.38955e-05	0.0017431
GO:0002237	C5ar1	ENSRNOG00000047800	72.2069	0.561343	0.157872	3.54768	0.000388634	0.00919521
GO:0002237	Calr	ENSRNOG00000003029	8874.76	0.249948	0.0511236	4.90527	9.33001e-07	9.32715e-05
GO:0002237	Casp1	ENSRNOG00000007372	114.001	0.495615	0.148384	3.39456	0.000687383	0.0138465
GO:0002237	Casp3	ENSRNOG00000010475	322.809	0.417935	0.114467	3.6861	0.000227713	0.00614579
GO:0002237	Casp8	ENSRNOG00000012331	74.1711	0.441663	0.152358	2.96568	0.00302015	0.0398078
GO:0002237	Ccl2	ENSRNOG00000007159	38.3735	0.49001	0.157022	3.07253	0.0021225	0.0314691
GO:0002237	Ccna2	ENSRNOG00000015423	33.7551	0.542736	0.148958	3.43608	0.00059019	0.012473
GO:0002237	Ccr5	ENSRNOG00000049115	360.136	0.62468	0.130369	4.84401	1.27244e-06	0.000118404
GO:0002237	Cd14	ENSRNOG00000017819	102.212	0.436557	0.147891	2.99788	0.00271863	0.0371767
GO:0002237	Cd180	ENSRNOG00000010266	277.759	0.548293	0.134356	4.18963	2.79405e-05	0.00124871
GO:0002237	Cd40	ENSRNOG00000018488	46.6641	0.491102	0.157445	3.15152	0.00162424	0.0259316
GO:0002237	Cd6	ENSRNOG00000020884	110.219	0.546314	0.144564	3.86528	0.000110961	0.00362192
GO:0002237	Cd84	ENSRNOG00000022884	224.994	0.866242	0.12773	6.84922	7.42513e-12	7.71533e-09
GO:0002237	Cd86	ENSRNOG00000038835	121.992	0.469313	0.155765	3.08523	0.00203392	0.0304819
GO:0002237	Cebpb	ENSRNOG00000057347	274.027	0.390271	0.125272	3.21303	0.00131342	0.0221611
GO:0002237	Cfh	ENSRNOG00000030715	2055.24	0.769062	0.146044	5.32464	1.01153e-07	1.63803e-05
GO:0002237	Clu	ENSRNOG00000016460	26734.5	0.645673	0.0888509	7.33585	2.20311e-13	5.49412e-10
GO:0002237	Cnr2	ENSRNOG00000009260	59.5887	0.518591	0.150175	3.50789	0.000451682	0.0100655
GO:0002237	Csf2rb	ENSRNOG00000000187	541.047	0.629953	0.152048	3.84959	0.000118317	0.00375392
GO:0002237	Cx3cr1	ENSRNOG00000018509	813.787	0.733697	0.133719	5.56437	2.63101e-08	5.56035e-06
GO:0002237	Cxcl1	ENSRNOG00000002802	18.5121	0.52196	0.155247	3.22239	0.00127125	0.0216546
GO:0002237	Cxcl13	ENSRNOG00000024899	682.131	0.426703	0.103326	3.52026	0.000431121	0.00981394
GO:0002237	Cxcl16	ENSRNOG00000026647	273.656	0.757615	0.148762	5.12181	3.02623e-07	3.83326e-05
GO:0002237	Cyp1b1	ENSRNOG00000040287	150.198	0.582125	0.158374	3.62637	0.000287432	0.00732921
GO:0002237	Cyp7b1	ENSRNOG00000009730	897.106	0.470253	0.127174	3.74787	0.000178342	0.00511206
GO:0002237	Dab2	ENSRNOG00000028930	544.535	0.419787	0.0991431	4.28083	1.86194e-05	0.000921289
GO:0002237	Ednrb	ENSRNOG00000010997	2532.82	0.266309	0.0936444	2.8742	0.00405059	0.0484423
GO:0002237	Eif2ak2	ENSRNOG00000048315	799.537	0.349374	0.0920367	3.83007	0.000128109	0.00398654
GO:0002237	Eln	ENSRNOG00000001469	467.796	0.52606	0.141196	3.80127	0.000143954	0.00437795
GO:0002237	Epas1	ENSRNOG00000021318	7411.92	0.271463	0.058865	4.63388	3.58883e-06	0.000264788
GO:0002237	Fas	ENSRNOG00000019142	74.9259	0.524977	0.147029	3.63349	0.000279613	0.00715912
GO:0002237	Fcgr2b	ENSRNOG00000046452	501.141	0.665664	0.15771	4.21812	2.46344e-05	0.00114188
GO:0002237	Fcgr3a	ENSRNOG00000024382	219.859	0.520781	0.149382	3.27603	0.00105278	0.0188067
GO:0002237	Fzd1	ENSRNOG00000016242	199.746	0.396837	0.126901	3.17454	0.00150073	0.0244986
GO:0002237	Gbp2	ENSRNOG00000031743	364.464	0.444076	0.151662	3.03517	0.00240399	0.0344149
GO:0002237	Gch1	ENSRNOG00000011039	73.3291	0.82117	0.156211	5.20536	1.93625e-07	2.84036e-05
GO:0002237	Gjb2	ENSRNOG00000008855	344.619	0.466781	0.110082	4.27559	1.90629e-05	0.000939509
GO:0002237	Hmgb2	ENSRNOG00000013167	174.166	0.630918	0.146156	4.39152	1.12561e-05	0.000632217
GO:0002237	Hspa5	ENSRNOG00000018294	7871	0.216664	0.053809	4.03294	5.50841e-05	0.00210044
GO:0002237	Hspb1	ENSRNOG00000023546	2261.68	0.811354	0.109978	7.45656	8.88108e-14	2.76845e-10
GO:0002237	Id3	ENSRNOG00000026124	696.058	0.356213	0.111877	3.24917	0.00115742	0.0200721
GO:0002237	Igf1	ENSRNOG00000004517	210.234	0.60477	0.146126	4.18279	2.87956e-05	0.00126248
GO:0002237	Il10rb	ENSRNOG00000028638	228.302	0.437132	0.117001	3.79807	0.000145827	0.00440497
GO:0002237	Il1b	ENSRNOG00000004649	33.6684	0.598331	0.143563	3.85213	0.000117095	0.00373736
GO:0002237	Il6r	ENSRNOG00000020811	364.575	0.536282	0.128627	4.23221	2.31406e-05	0.00109296
GO:0002237	Irf5	ENSRNOG00000007437	366.196	0.484486	0.12768	3.85781	0.000114409	0.00369576
GO:0002237	Irf8	ENSRNOG00000017869	620.635	0.58955	0.158414	3.70548	0.00021099	0.00580757
GO:0002237	Irgm	ENSRNOG00000031138	166.602	0.427995	0.144659	3.01925	0.00253405	0.0356881
GO:0002237	Itgb1	ENSRNOG00000010966	4375.85	0.188355	0.0663887	2.85905	0.00424916	0.0497275
GO:0002237	Lcn2	ENSRNOG00000013973	1074.7	1.0615	0.135776	6.93143	4.16611e-12	5.19472e-09
GO:0002237	Loxl1	ENSRNOG00000008680	143.049	0.500334	0.157374	3.21132	0.00132125	0.0222631
GO:0002237	Ltc4s	ENSRNOG00000003244	50.6528	0.461463	0.158269	2.92337	0.00346267	0.043555
GO:0002237	Ly86	ENSRNOG00000000137	151.623	0.678688	0.15254	4.52218	6.12071e-06	0.000393398
GO:0002237	Lyn	ENSRNOG00000008180	558.314	0.552188	0.158358	3.47797	0.000505227	0.0109959
GO:0002237	Map4k1	ENSRNOG00000020505	111.058	0.599359	0.15472	3.90434	9.44836e-05	0.00322772
GO:0002237	Mapkapk2	ENSRNOG00000004726	1365.69	0.280377	0.0971399	2.92853	0.00340568	0.0431121
GO:0002237	Mefv	ENSRNOG00000008134	91.2072	0.564098	0.158314	3.5794	0.000344385	0.00843262
GO:0002237	Mgst1	ENSRNOG00000007743	688.499	0.431854	0.119354	3.69452	0.0002203	0.00602396
GO:0002237	Mlc1	ENSRNOG00000032871	9541.85	0.337853	0.109832	3.13889	0.00169591	0.0265656
GO:0002237	Mmp2	ENSRNOG00000016695	431.266	0.542178	0.138253	3.97778	6.95627e-05	0.00251414
GO:0002237	Mrc1	ENSRNOG00000018251	180.551	0.733078	0.13459	5.48472	4.14134e-08	8.19656e-06
GO:0002237	Msn	ENSRNOG00000030118	2633.47	0.24781	0.0753086	3.32819	0.00087413	0.0164983
GO:0002237	Myd88	ENSRNOG00000013634	239.7	0.564227	0.143942	4.01922	5.839e-05	0.00220626
GO:0002237	Ncf2	ENSRNOG00000028016	70.5777	0.49147	0.158537	3.11389	0.00184636	0.0284226
GO:0002237	Nfkb1	ENSRNOG00000023258	959.37	0.247935	0.0628273	3.96365	7.38129e-05	0.00261946
GO:0002237	Nfkb2	ENSRNOG00000019311	261.798	0.440964	0.131185	3.41809	0.000630631	0.0129331
GO:0002237	Nlrp3	ENSRNOG00000003170	184.483	0.5118	0.149236	3.53221	0.000412095	0.00953318
GO:0002237	P2ry6	ENSRNOG00000019270	208.145	0.901318	0.150437	5.99503	2.03453e-09	8.55271e-07
GO:0002237	Pdia3	ENSRNOG00000015018	5630.2	0.192186	0.0545062	3.53898	0.000401672	0.00936135
GO:0002237	Pdk4	ENSRNOG00000009565	253.543	0.612535	0.133272	4.64104	3.46653e-06	0.000257287
GO:0002237	Pim1	ENSRNOG00000000529	96.683	0.514646	0.149923	3.4625	0.000535172	0.0115651
GO:0002237	Pla2g4a	ENSRNOG00000002657	217.412	0.489466	0.131274	3.81941	0.000133773	0.00412875
GO:0002237	Pros1	ENSRNOG00000048723	482.599	0.546223	0.134374	4.14799	3.35405e-05	0.00141768
GO:0002237	Ptafr	ENSRNOG00000013231	355.198	0.651149	0.116751	5.65831	1.52868e-08	3.76954e-06
GO:0002237	Ptges	ENSRNOG00000006320	77.5258	0.467668	0.151709	3.10815	0.00188262	0.0288301
GO:0002237	Ren	ENSRNOG00000002937	49.9529	0.558443	0.156813	3.56336	0.000366132	0.00877942
GO:0002237	Rps6ka3	ENSRNOG00000006632	1068.3	0.259334	0.0621478	4.18448	2.8582e-05	0.00126248
GO:0002237	RT1-Ba	ENSRNOG00000000451	142.799	0.918676	0.158511	5.71625	1.08898e-08	2.95185e-06
GO:0002237	RT1-Bb	ENSRNOG00000032708	156.776	0.639435	0.148816	4.31246	1.6145e-05	0.000828445
GO:0002237	Rxrg	ENSRNOG00000004537	204.075	0.442773	0.109899	4.08075	4.48903e-05	0.00177694
GO:0002237	Sbno2	ENSRNOG00000013987	882.818	0.405414	0.122501	3.42449	0.000615951	0.0127368
GO:0002237	Serpine1	ENSRNOG00000001414	115.558	0.794334	0.156496	4.74593	2.07548e-06	0.000176049
GO:0002237	Sirpa	ENSRNOG00000004763	3139.4	0.380428	0.0641815	5.95585	2.58728e-09	1.00815e-06
GO:0002237	Slc11a1	ENSRNOG00000014956	185.082	0.489028	0.145961	3.43235	0.000598382	0.0125822
GO:0002237	Spp1	ENSRNOG00000043451	5793.51	0.375398	0.103008	3.67137	0.000241254	0.00641406
GO:0002237	Ssc5d	ENSRNOG00000016687	780.141	0.691824	0.103328	6.78837	1.13405e-11	1.08773e-08
GO:0002237	Syk	ENSRNOG00000012160	271.7	0.774202	0.142087	5.51814	3.42613e-08	7.00334e-06
GO:0002237	Tgfb1	ENSRNOG00000020652	546.133	0.688428	0.130552	5.36732	7.99131e-08	1.32858e-05
GO:0002237	Ticam2	ENSRNOG00000042070	74.3889	0.642148	0.156547	4.10345	4.07037e-05	0.00165321
GO:0002237	Tlr2	ENSRNOG00000009822	250.288	0.573651	0.153291	3.5683	0.000359306	0.00868254
GO:0002237	Tlr4	ENSRNOG00000010522	112.412	0.723972	0.129904	5.58845	2.29109e-08	5.01185e-06
GO:0002237	Tlr9	ENSRNOG00000048161	45.9347	0.644838	0.157355	4.07559	4.58986e-05	0.00180539
GO:0002237	Tnc	ENSRNOG00000058645	331.25	0.491656	0.157871	3.08798	0.00201522	0.030311
GO:0002237	Tnfrsf1a	ENSRNOG00000031312	736.115	0.429045	0.133045	3.34507	0.000822632	0.0156602
GO:0002237	Tnfrsf1b	ENSRNOG00000016575	140.024	0.60813	0.14897	4.15373	3.27105e-05	0.0013873
GO:0002237	Tnfsf4	ENSRNOG00000002968	20.039	0.452298	0.151471	2.89479	0.00379409	0.0466094
GO:0002237	Trem2	ENSRNOG00000013578	351.052	0.544621	0.151311	3.66291	0.000249362	0.00659031
GO:0002237	Trim5	ENSRNOG00000017191	465.5	0.424762	0.107766	4.0086	6.10805e-05	0.00229401
GO:0002237	Tspo	ENSRNOG00000010549	431.936	0.558033	0.158278	3.54369	0.000394575	0.00928293
GO:0002237	Ugt1a1	ENSRNOG00000018740	251.184	0.546067	0.121568	4.55571	5.22092e-06	0.000349998
GO:0002237	Xbp1	ENSRNOG00000010298	1136.12	0.294258	0.072126	4.08691	4.37148e-05	0.00174147
GO:0002237	Yap1	ENSRNOG00000005933	521.486	0.309383	0.0908079	3.42057	0.000624899	0.0128579
GO:0002237	Zfp36l1	ENSRNOG00000058646	1512.65	0.597008	0.102271	5.91915	3.23617e-09	1.18002e-06
GO:0006909	Actb	ENSRNOG00000034254	23900.8	0.233754	0.0760508	3.10888	0.00187799	0.0288072
GO:0006909	Aif1	ENSRNOG00000000853	568.278	0.542417	0.158393	3.43032	0.000602868	0.0125945
GO:0006909	Akt2	ENSRNOG00000018677	834.983	0.245799	0.0836162	2.95976	0.0030788	0.0402787
GO:0006909	Anxa3	ENSRNOG00000002045	2542.85	0.517183	0.148825	3.57845	0.00034564	0.00843262
GO:0006909	Arhgap25	ENSRNOG00000009347	205.332	0.599279	0.138824	4.40117	1.07668e-05	0.000614231
GO:0006909	Arhgap27	ENSRNOG00000028569	561.942	0.288439	0.0809974	3.56183	0.000368273	0.00879692
GO:0006909	Axl	ENSRNOG00000020716	1635.11	0.320476	0.106437	3.07364	0.00211464	0.0313898
GO:0006909	B2m	ENSRNOG00000017123	9619.76	0.362115	0.108869	3.39513	0.000685961	0.0138402
GO:0006909	C2	ENSRNOG00000051235	200.594	0.590342	0.153661	3.6628	0.000249469	0.00659031
GO:0006909	C3	ENSRNOG00000046834	6448.29	0.59019	0.158348	3.69149	0.000222947	0.0060785
GO:0006909	C4a	ENSRNOG00000047657	47.897	0.475223	0.152269	2.99281	0.00276418	0.0373823
GO:0006909	Calcrl	ENSRNOG00000054695	1699.43	0.356652	0.10177	3.54874	0.000387074	0.00917999
GO:0006909	Calr	ENSRNOG00000003029	8874.76	0.249948	0.0511236	4.90527	9.33001e-07	9.32715e-05
GO:0006909	Cav2	ENSRNOG00000057713	1097.33	0.204699	0.0716042	2.87964	0.0039813	0.0478716
GO:0006909	Ccl2	ENSRNOG00000007159	38.3735	0.49001	0.157022	3.07253	0.0021225	0.0314691
GO:0006909	Cd14	ENSRNOG00000017819	102.212	0.436557	0.147891	2.99788	0.00271863	0.0371767
GO:0006909	Cd300lf	ENSRNOG00000021424	118.175	0.554354	0.150221	3.75278	0.000174881	0.00504767
GO:0006909	Cd6	ENSRNOG00000020884	110.219	0.546314	0.144564	3.86528	0.000110961	0.00362192
GO:0006909	Cd81	ENSRNOG00000020451	16837.9	0.268978	0.0828838	3.28422	0.00102263	0.0185069
GO:0006909	Cd84	ENSRNOG00000022884	224.994	0.866242	0.12773	6.84922	7.42513e-12	7.71533e-09
GO:0006909	Clec7a	ENSRNOG00000054251	131.272	0.57016	0.137785	3.63679	0.000276055	0.00710098
GO:0006909	Clu	ENSRNOG00000016460	26734.5	0.645673	0.0888509	7.33585	2.20311e-13	5.49412e-10
GO:0006909	Coro1a	ENSRNOG00000019430	940.513	0.368034	0.126483	3.01112	0.00260285	0.036222
GO:0006909	Cxcl16	ENSRNOG00000026647	273.656	0.757615	0.148762	5.12181	3.02623e-07	3.83326e-05
GO:0006909	Cyba	ENSRNOG00000013014	312.771	0.516673	0.146425	3.64593	0.000266424	0.00694987
GO:0006909	Dab2	ENSRNOG00000028930	544.535	0.419787	0.0991431	4.28083	1.86194e-05	0.000921289
GO:0006909	Dnm2	ENSRNOG00000007649	2923.39	0.168643	0.0565805	2.99998	0.00269999	0.0370773
GO:0006909	Ehd4	ENSRNOG00000007584	1093.81	0.374769	0.0898875	4.21717	2.47387e-05	0.00114247
GO:0006909	Enpp3	ENSRNOG00000013791	95.5245	0.451808	0.158059	2.86116	0.00422096	0.0496197
GO:0006909	Fcer1g	ENSRNOG00000024159	780.907	0.699515	0.157155	4.44628	8.73711e-06	0.000518776
GO:0006909	Fcgr1a	ENSRNOG00000021199	147.021	0.683683	0.158188	4.28677	1.81291e-05	0.000904207
GO:0006909	Fcgr2a	ENSRNOG00000046663	68.8849	0.51044	0.154055	3.34964	0.000809171	0.0154754
GO:0006909	Fcgr2b	ENSRNOG00000046452	501.141	0.665664	0.15771	4.21812	2.46344e-05	0.00114188
GO:0006909	Fcrl2	ENSRNOG00000016164	1632.15	0.554748	0.118468	3.98703	6.69056e-05	0.00244601
GO:0006909	Fes	ENSRNOG00000011683	289.4	0.482644	0.142556	3.48568	0.000490881	0.0107382
GO:0006909	Fgr	ENSRNOG00000009912	162.199	0.472893	0.152365	3.19718	0.00138779	0.0231651
GO:0006909	Folr2	ENSRNOG00000019890	62.9351	0.634649	0.149797	3.95149	7.76668e-05	0.00272796
GO:0006909	Gfap	ENSRNOG00000002919	82209.2	0.559549	0.152698	3.75896	0.000170621	0.00495915
GO:0006909	Gnai2	ENSRNOG00000016592	7775.67	0.291973	0.078431	3.75979	0.000170053	0.00495418
GO:0006909	Grn	ENSRNOG00000021031	2448.4	0.681396	0.151936	4.53979	5.63116e-06	0.000369552
GO:0006909	Hck	ENSRNOG00000009331	166.152	0.76616	0.148985	5.1843	2.16833e-07	3.07027e-05
GO:0006909	Hmox1	ENSRNOG00000014117	365.626	0.680183	0.145893	4.70447	2.54531e-06	0.000202149
GO:0006909	Il1b	ENSRNOG00000004649	33.6684	0.598331	0.143563	3.85213	0.000117095	0.00373736
GO:0006909	Il4r	ENSRNOG00000015441	527.125	0.355597	0.124763	2.94711	0.00320755	0.0412744
GO:0006909	Inppl1	ENSRNOG00000019730	996.593	0.254829	0.080925	3.186	0.00144254	0.0238871
GO:0006909	Irf8	ENSRNOG00000017869	620.635	0.58955	0.158414	3.70548	0.00021099	0.00580757
GO:0006909	Itgam	ENSRNOG00000019728	1030.54	0.537656	0.156049	3.50791	0.000451639	0.0100655
GO:0006909	Itgb1	ENSRNOG00000010966	4375.85	0.188355	0.0663887	2.85905	0.00424916	0.0497275
GO:0006909	Itgb2	ENSRNOG00000001224	523.942	0.450651	0.157414	2.94097	0.00327184	0.0417779
GO:0006909	Lgals3	ENSRNOG00000010645	932.033	0.551959	0.14765	3.44201	0.000577406	0.0122861
GO:0006909	Lgals3bp	ENSRNOG00000003217	818.771	0.547365	0.153168	3.63919	0.000273502	0.00710098
GO:0006909	Loxl2	ENSRNOG00000016758	160.441	0.370054	0.124786	3.02757	0.00246532	0.0350915
GO:0006909	Lrp10	ENSRNOG00000011592	1371.33	0.404541	0.0884735	4.58571	4.52435e-06	0.000318724
GO:0006909	Lrp4	ENSRNOG00000015285	2236	0.234819	0.0811086	2.91084	0.00360453	0.0449449
GO:0006909	Lyn	ENSRNOG00000008180	558.314	0.552188	0.158358	3.47797	0.000505227	0.0109959
GO:0006909	Mapkapk2	ENSRNOG00000004726	1365.69	0.280377	0.0971399	2.92853	0.00340568	0.0431121
GO:0006909	Mlc1	ENSRNOG00000032871	9541.85	0.337853	0.109832	3.13889	0.00169591	0.0265656
GO:0006909	Mrc1	ENSRNOG00000018251	180.551	0.733078	0.13459	5.48472	4.14134e-08	8.19656e-06
GO:0006909	Msn	ENSRNOG00000030118	2633.47	0.24781	0.0753086	3.32819	0.00087413	0.0164983
GO:0006909	Msr1	ENSRNOG00000012779	34.2399	0.458985	0.157801	2.88655	0.00389495	0.0472893
GO:0006909	Ncf2	ENSRNOG00000028016	70.5777	0.49147	0.158537	3.11389	0.00184636	0.0284226
GO:0006909	Ncf4	ENSRNOG00000006940	71.8513	0.573638	0.15855	3.59964	0.000318664	0.00793098
GO:0006909	Nckap1l	ENSRNOG00000036829	770.737	0.881491	0.127492	7.0061	2.45051e-12	4.30166e-09
GO:0006909	Necap2	ENSRNOG00000008427	1094.82	0.360946	0.091558	3.98806	6.66152e-05	0.00244601
GO:0006909	Neurl1b	ENSRNOG00000027606	32.9154	0.495099	0.158486	3.10883	0.00187828	0.0288072
GO:0006909	Ophn1	ENSRNOG00000026573	688.116	0.216866	0.0682349	3.1853	0.00144603	0.0239132
GO:0006909	P2ry6	ENSRNOG00000019270	208.145	0.901318	0.150437	5.99503	2.03453e-09	8.55271e-07
GO:0006909	Pla2g4a	ENSRNOG00000002657	217.412	0.489466	0.131274	3.81941	0.000133773	0.00412875
GO:0006909	Pld4	ENSRNOG00000028566	1184.8	0.630085	0.152789	4.19039	2.78476e-05	0.00124871
GO:0006909	Prkcd	ENSRNOG00000016346	721.54	0.344064	0.0926659	3.78001	0.000156824	0.00467809
GO:0006909	Pros1	ENSRNOG00000048723	482.599	0.546223	0.134374	4.14799	3.35405e-05	0.00141768
GO:0006909	Ptafr	ENSRNOG00000013231	355.198	0.651149	0.116751	5.65831	1.52868e-08	3.76954e-06
GO:0006909	Ptpn1	ENSRNOG00000010574	391.868	0.451656	0.122007	3.75297	0.000174751	0.00504767
GO:0006909	Ptprc	ENSRNOG00000000655	409.085	0.723255	0.142333	5.18232	2.19147e-07	3.07027e-05
GO:0006909	Ptprj	ENSRNOG00000034025	1328.77	0.202713	0.0673448	3.01266	0.00258973	0.0361255
GO:0006909	Ptx3	ENSRNOG00000012280	62.6709	0.453395	0.115395	3.38242	0.000718497	0.0142431
GO:0006909	Rab27a	ENSRNOG00000052499	372.812	0.334989	0.115017	2.9435	0.00324519	0.0415146
GO:0006909	Rab29	ENSRNOG00000049641	333.865	0.35989	0.123016	2.9526	0.00315114	0.0408437
GO:0006909	Rac2	ENSRNOG00000007350	251.82	0.644225	0.149893	4.39602	1.10252e-05	0.00062488
GO:0006909	Rack1	ENSRNOG00000052620	4510.19	0.186234	0.0655249	2.86065	0.00422773	0.049638
GO:0006909	Rap1b	ENSRNOG00000007048	892.764	0.34039	0.10246	3.35337	0.000798338	0.0154333
GO:0006909	Rgs2	ENSRNOG00000003687	444.067	0.32362	0.104849	3.09399	0.00197483	0.0298113
GO:0006909	Rspo1	ENSRNOG00000009656	41.6093	0.618517	0.158419	3.86756	0.00010993	0.00359768
GO:0006909	Scamp2	ENSRNOG00000019136	688.311	0.560069	0.116442	4.88305	1.04456e-06	9.94245e-05
GO:0006909	Scara5	ENSRNOG00000014398	281.119	0.391315	0.134296	2.98415	0.00284364	0.0382495
GO:0006909	Scart1	ENSRNOG00000018978	14.8564	0.426713	0.135077	2.90841	0.00363269	0.0451848
GO:0006909	Sdc1	ENSRNOG00000059947	78.0486	0.624154	0.158463	3.86203	0.000112447	0.00365132
GO:0006909	Sept2	ENSRNOG00000017952	3800.83	0.223231	0.0610959	3.6692	0.000243309	0.00645493
GO:0006909	Serpine1	ENSRNOG00000001414	115.558	0.794334	0.156496	4.74593	2.07548e-06	0.000176049
GO:0006909	Sh3glb1	ENSRNOG00000012957	2075.62	0.310004	0.0794603	3.92438	8.69534e-05	0.00301173
GO:0006909	Sirpa	ENSRNOG00000004763	3139.4	0.380428	0.0641815	5.95585	2.58728e-09	1.00815e-06
GO:0006909	Slc11a1	ENSRNOG00000014956	185.082	0.489028	0.145961	3.43235	0.000598382	0.0125822
GO:0006909	Slc2a5	ENSRNOG00000017693	247.218	0.607984	0.137589	4.48667	7.23463e-06	0.000442199
GO:0006909	Slc39a12	ENSRNOG00000025639	137.188	0.392486	0.137322	2.88657	0.00389463	0.0472893
GO:0006909	Slc39a6	ENSRNOG00000028703	1381.37	0.218807	0.0643565	3.4102	0.000649145	0.0132692
GO:0006909	Slc7a11	ENSRNOG00000010210	1158.74	0.553427	0.0798264	6.95451	3.53783e-12	4.90146e-09
GO:0006909	Slc7a2	ENSRNOG00000011016	544.5	0.568192	0.0817178	6.98944	2.7599e-12	4.30166e-09
GO:0006909	Snx2	ENSRNOG00000017832	1275.18	0.180519	0.0546759	3.30625	0.000945533	0.0175444
GO:0006909	Ssc5d	ENSRNOG00000016687	780.141	0.691824	0.103328	6.78837	1.13405e-11	1.08773e-08
GO:0006909	Syk	ENSRNOG00000012160	271.7	0.774202	0.142087	5.51814	3.42613e-08	7.00334e-06
GO:0006909	Tf	ENSRNOG00000030625	61665.7	0.342202	0.062915	5.46323	4.67551e-08	8.68308e-06
GO:0006909	Tgfb1	ENSRNOG00000020652	546.133	0.688428	0.130552	5.36732	7.99131e-08	1.32858e-05
GO:0006909	Tgm2	ENSRNOG00000012956	1328.41	0.453184	0.150011	3.10128	0.00192684	0.0294074
GO:0006909	Tlr2	ENSRNOG00000009822	250.288	0.573651	0.153291	3.5683	0.000359306	0.00868254
GO:0006909	Trem2	ENSRNOG00000013578	351.052	0.544621	0.151311	3.66291	0.000249362	0.00659031
GO:0006909	Trpm2	ENSRNOG00000001216	1263.7	0.432381	0.112461	3.91345	9.09863e-05	0.00311678
GO:0006909	Unc13d	ENSRNOG00000007439	145.728	0.428903	0.141496	3.08714	0.00202092	0.0303601
GO:0006909	Vav1	ENSRNOG00000050430	172.855	0.764116	0.154225	4.97037	6.68244e-07	7.0613e-05
GO:0006909	Was	ENSRNOG00000031058	95.4363	0.704936	0.155842	4.51906	6.21151e-06	0.000397186
GO:0006909	Wasf2	ENSRNOG00000009805	468.834	0.420453	0.0910351	4.66074	3.1508e-06	0.000239557
GO:0098542	Anxa3	ENSRNOG00000002045	2542.85	0.517183	0.148825	3.57845	0.00034564	0.00843262
GO:0098542	Apobec1	ENSRNOG00000015411	82.2592	0.90487	0.158576	5.4918	3.97861e-08	8.00149e-06
GO:0098542	Apobec3	ENSRNOG00000016852	24.6385	0.548649	0.158556	3.39744	0.000680194	0.0137461
GO:0098542	Bcl3	ENSRNOG00000043416	97.3713	0.735797	0.151728	4.88385	1.04033e-06	9.94245e-05
GO:0098542	C5ar1	ENSRNOG00000047800	72.2069	0.561343	0.157872	3.54768	0.000388634	0.00919521
GO:0098542	Ccr5	ENSRNOG00000049115	360.136	0.62468	0.130369	4.84401	1.27244e-06	0.000118404
GO:0098542	Cd37	ENSRNOG00000020699	279.349	0.603523	0.14202	4.35146	1.35234e-05	0.000736344
GO:0098542	Cd4	ENSRNOG00000016294	925.746	0.56694	0.157274	3.52727	0.000419867	0.00965927
GO:0098542	Cd40	ENSRNOG00000018488	46.6641	0.491102	0.157445	3.15152	0.00162424	0.0259316
GO:0098542	Cd86	ENSRNOG00000038835	121.992	0.469313	0.155765	3.08523	0.00203392	0.0304819
GO:0098542	Cebpb	ENSRNOG00000057347	274.027	0.390271	0.125272	3.21303	0.00131342	0.0221611
GO:0098542	Cotl1	ENSRNOG00000016257	2266.36	0.352171	0.101234	3.51931	0.000432667	0.00981394
GO:0098542	Cxcl1	ENSRNOG00000002802	18.5121	0.52196	0.155247	3.22239	0.00127125	0.0216546
GO:0098542	Cxcl13	ENSRNOG00000024899	682.131	0.426703	0.103326	3.52026	0.000431121	0.00981394
GO:0098542	Cyba	ENSRNOG00000013014	312.771	0.516673	0.146425	3.64593	0.000266424	0.00694987
GO:0098542	Dtx3l	ENSRNOG00000023400	147.127	0.356898	0.125615	2.88406	0.00392584	0.0474334
GO:0098542	Eif2ak2	ENSRNOG00000048315	799.537	0.349374	0.0920367	3.83007	0.000128109	0.00398654
GO:0098542	Fcer1g	ENSRNOG00000024159	780.907	0.699515	0.157155	4.44628	8.73711e-06	0.000518776
GO:0098542	Fcgr1a	ENSRNOG00000021199	147.021	0.683683	0.158188	4.28677	1.81291e-05	0.000904207
GO:0098542	Fgr	ENSRNOG00000009912	162.199	0.472893	0.152365	3.19718	0.00138779	0.0231651
GO:0098542	Gbp2	ENSRNOG00000031743	364.464	0.444076	0.151662	3.03517	0.00240399	0.0344149
GO:0098542	Gsdmd	ENSRNOG00000007728	249.282	0.36564	0.128835	2.89126	0.00383698	0.0469973
GO:0098542	Hck	ENSRNOG00000009331	166.152	0.76616	0.148985	5.1843	2.16833e-07	3.07027e-05
GO:0098542	Hist1h2bh	ENSRNOG00000021198	894.548	0.379987	0.100502	3.80306	0.000142917	0.00435704
GO:0098542	Hmgb2	ENSRNOG00000013167	174.166	0.630918	0.146156	4.39152	1.12561e-05	0.000632217
GO:0098542	Ifitm1	ENSRNOG00000004273	97.6498	0.499318	0.157096	3.13063	0.00174433	0.0270861
GO:0098542	Ifngr1	ENSRNOG00000012074	1497.77	0.526505	0.0931139	5.74231	9.3392e-09	2.58779e-06
GO:0098542	Ifngr2	ENSRNOG00000002032	860.057	0.414184	0.0913878	4.57095	4.85512e-06	0.000336325
GO:0098542	Il17ra	ENSRNOG00000011153	832.153	0.596774	0.109813	5.52521	3.29091e-08	6.83906e-06
GO:0098542	Il1b	ENSRNOG00000004649	33.6684	0.598331	0.143563	3.85213	0.000117095	0.00373736
GO:0098542	Il4r	ENSRNOG00000015441	527.125	0.355597	0.124763	2.94711	0.00320755	0.0412744
GO:0098542	Irf5	ENSRNOG00000007437	366.196	0.484486	0.12768	3.85781	0.000114409	0.00369576
GO:0098542	Irf8	ENSRNOG00000017869	620.635	0.58955	0.158414	3.70548	0.00021099	0.00580757
GO:0098542	Irgm	ENSRNOG00000031138	166.602	0.427995	0.144659	3.01925	0.00253405	0.0356881
GO:0098542	Lyz2	ENSRNOG00000005825	2031.05	0.607719	0.157486	3.87661	0.000105922	0.00349403
GO:0098542	Mpeg1	ENSRNOG00000021084	1934.48	0.707088	0.155568	4.56912	4.89765e-06	0.000337397
GO:0098542	Myd88	ENSRNOG00000013634	239.7	0.564227	0.143942	4.01922	5.839e-05	0.00220626
GO:0098542	Myo1f	ENSRNOG00000008409	354.738	0.771894	0.14445	5.4229	5.86395e-08	1.02983e-05
GO:0098542	Ncf1	ENSRNOG00000001480	562.498	0.635455	0.156627	4.07753	4.5517e-05	0.00179605
GO:0098542	Nlrc4	ENSRNOG00000005810	64.7825	0.739283	0.149084	4.98599	6.16456e-07	6.68399e-05
GO:0098542	Nlrp1a	ENSRNOG00000023143	136.925	0.43327	0.145769	3.0766	0.00209375	0.0311911
GO:0098542	Nlrp3	ENSRNOG00000003170	184.483	0.5118	0.149236	3.53221	0.000412095	0.00953318
GO:0098542	Nras	ENSRNOG00000023079	790.11	0.256891	0.0786139	3.29774	0.00097466	0.0178721
GO:0098542	Pik3cd	ENSRNOG00000016846	694.944	0.390626	0.11821	3.35996	0.000779549	0.015117
GO:0098542	Plac8	ENSRNOG00000002217	114.865	0.470337	0.143997	3.01908	0.00253546	0.0356881
GO:0098542	Pld1	ENSRNOG00000028156	1012.4	0.37664	0.0812977	4.66355	3.10797e-06	0.00023775
GO:0098542	Prkcd	ENSRNOG00000016346	721.54	0.344064	0.0926659	3.78001	0.000156824	0.00467809
GO:0098542	Ptprc	ENSRNOG00000000655	409.085	0.723255	0.142333	5.18232	2.19147e-07	3.07027e-05
GO:0098542	Rbpj	ENSRNOG00000046327	1297.31	0.205125	0.0656117	3.12979	0.00174934	0.02713
GO:0098542	Reg3g	ENSRNOG00000006579	6.63676	0.364911	0.102605	2.94395	0.00324056	0.0415146
GO:0098542	Serpine1	ENSRNOG00000001414	115.558	0.794334	0.156496	4.74593	2.07548e-06	0.000176049
GO:0098542	Shc1	ENSRNOG00000020657	950.39	0.547151	0.103177	5.34941	8.82409e-08	1.44773e-05
GO:0098542	Slamf8	ENSRNOG00000008736	68.5927	0.476144	0.149607	3.23658	0.00120971	0.0207766
GO:0098542	Slc11a1	ENSRNOG00000014956	185.082	0.489028	0.145961	3.43235	0.000598382	0.0125822
GO:0098542	Slfn13	ENSRNOG00000021412	322.162	0.605498	0.146245	4.24573	2.1788e-05	0.00104894
GO:0098542	Ssc5d	ENSRNOG00000016687	780.141	0.691824	0.103328	6.78837	1.13405e-11	1.08773e-08
GO:0098542	Syk	ENSRNOG00000012160	271.7	0.774202	0.142087	5.51814	3.42613e-08	7.00334e-06
GO:0098542	Tagap	ENSRNOG00000018915	83.6549	0.748019	0.155503	4.80783	1.5258e-06	0.000137864
GO:0098542	Tgfb1	ENSRNOG00000020652	546.133	0.688428	0.130552	5.36732	7.99131e-08	1.32858e-05
GO:0098542	Ticam2	ENSRNOG00000042070	74.3889	0.642148	0.156547	4.10345	4.07037e-05	0.00165321
GO:0098542	Tlr2	ENSRNOG00000009822	250.288	0.573651	0.153291	3.5683	0.000359306	0.00868254
GO:0098542	Tlr4	ENSRNOG00000010522	112.412	0.723972	0.129904	5.58845	2.29109e-08	5.01185e-06
GO:0098542	Tlr7	ENSRNOG00000004249	240.801	0.8487	0.151295	5.61098	2.01185e-08	4.64552e-06
GO:0098542	Tlr8	ENSRNOG00000045992	43.1312	0.84607	0.157988	5.092	3.54309e-07	4.34808e-05
GO:0098542	Tlr9	ENSRNOG00000048161	45.9347	0.644838	0.157355	4.07559	4.58986e-05	0.00180539
GO:0098542	Tmem173	ENSRNOG00000042137	138.411	0.522142	0.144361	3.67643	0.000236519	0.00632607
GO:0098542	Tnfrsf14	ENSRNOG00000013820	20.534	0.643251	0.144123	4.17278	3.00908e-05	0.00129828
GO:0098542	Tnfrsf1a	ENSRNOG00000031312	736.115	0.429045	0.133045	3.34507	0.000822632	0.0156602
GO:0098542	Tnfsf4	ENSRNOG00000002968	20.039	0.452298	0.151471	2.89479	0.00379409	0.0466094
GO:0098542	Trim5	ENSRNOG00000017191	465.5	0.424762	0.107766	4.0086	6.10805e-05	0.00229401
GO:0098542	Tspan6	ENSRNOG00000003786	625.208	0.207766	0.0721417	2.8898	0.0038549	0.0470781
GO:0098542	Unc13d	ENSRNOG00000007439	145.728	0.428903	0.141496	3.08714	0.00202092	0.0303601
GO:0098542	Zc3hav1	ENSRNOG00000013948	507.718	0.353304	0.106784	3.36219	0.000773265	0.0150592
GO:0030099	B2m	ENSRNOG00000017123	9619.76	0.362115	0.108869	3.39513	0.000685961	0.0138402
GO:0030099	C1qc	ENSRNOG00000012804	1600.45	0.726439	0.153616	4.40551	1.05537e-05	0.000606423
GO:0030099	Casp3	ENSRNOG00000010475	322.809	0.417935	0.114467	3.6861	0.000227713	0.00614579
GO:0030099	Casp8	ENSRNOG00000012331	74.1711	0.441663	0.152358	2.96568	0.00302015	0.0398078
GO:0030099	Cbfb	ENSRNOG00000014647	601.614	0.281025	0.0926799	3.05621	0.00224156	0.0328823
GO:0030099	Cd300lf	ENSRNOG00000021424	118.175	0.554354	0.150221	3.75278	0.000174881	0.00504767
GO:0030099	Cd4	ENSRNOG00000016294	925.746	0.56694	0.157274	3.52727	0.000419867	0.00965927
GO:0030099	Cd74	ENSRNOG00000018735	1923.25	0.452517	0.15281	2.88244	0.00394614	0.0475617
GO:0030099	Cd86	ENSRNOG00000038835	121.992	0.469313	0.155765	3.08523	0.00203392	0.0304819
GO:0030099	Cebpa	ENSRNOG00000010918	319.987	0.663167	0.137207	4.88925	1.0122e-06	9.86028e-05
GO:0030099	Cebpb	ENSRNOG00000057347	274.027	0.390271	0.125272	3.21303	0.00131342	0.0221611
GO:0030099	Csf1	ENSRNOG00000018659	1090.61	0.329658	0.10722	3.13618	0.00171163	0.0267112
GO:0030099	Csf1r	ENSRNOG00000018414	4694.87	0.741976	0.141952	5.31042	1.09372e-07	1.72916e-05
GO:0030099	Csf3r	ENSRNOG00000008759	298.275	0.910327	0.153797	5.8885	3.89717e-09	1.31335e-06
GO:0030099	Dab2	ENSRNOG00000028930	544.535	0.419787	0.0991431	4.28083	1.86194e-05	0.000921289
GO:0030099	Dnase2	ENSRNOG00000023830	423.109	0.641005	0.126044	5.16659	2.38399e-07	3.19635e-05
GO:0030099	Epas1	ENSRNOG00000021318	7411.92	0.271463	0.058865	4.63388	3.58883e-06	0.000264788
GO:0030099	Ets1	ENSRNOG00000008941	667.695	0.257276	0.0801781	3.25179	0.00114681	0.0199743
GO:0030099	Evi2b	ENSRNOG00000014125	97.3006	0.547828	0.153706	3.6085	0.000307975	0.00774223
GO:0030099	Fas	ENSRNOG00000019142	74.9259	0.524977	0.147029	3.63349	0.000279613	0.00715912
GO:0030099	Fbn1	ENSRNOG00000007302	640.428	0.386303	0.131034	3.02938	0.00245056	0.0349211
GO:0030099	Fcer1g	ENSRNOG00000024159	780.907	0.699515	0.157155	4.44628	8.73711e-06	0.000518776
GO:0030099	Fes	ENSRNOG00000011683	289.4	0.482644	0.142556	3.48568	0.000490881	0.0107382
GO:0030099	Fli1	ENSRNOG00000008904	233.291	0.515376	0.137465	3.84112	0.000122472	0.00386608
GO:0030099	Gpr171	ENSRNOG00000025297	12.6288	0.501795	0.142656	3.30647	0.000944783	0.0175444
GO:0030099	Gpr183	ENSRNOG00000025094	102.805	0.565462	0.149234	3.85384	0.000116282	0.00373736
GO:0030099	Hcls1	ENSRNOG00000038881	274.723	0.680023	0.143237	4.83671	1.32005e-06	0.000121923
GO:0030099	Hist1h4b	ENSRNOG00000054017	145.159	0.524073	0.1354	3.92322	8.73722e-05	0.00301785
GO:0030099	Hmgb2	ENSRNOG00000013167	174.166	0.630918	0.146156	4.39152	1.12561e-05	0.000632217
GO:0030099	Ikzf1	ENSRNOG00000004444	172.433	0.645946	0.136578	4.81521	1.47047e-06	0.000133834
GO:0030099	Inpp5d	ENSRNOG00000017020	591.772	0.635696	0.132704	4.89971	9.59778e-07	9.49238e-05
GO:0030099	Irf8	ENSRNOG00000017869	620.635	0.58955	0.158414	3.70548	0.00021099	0.00580757
GO:0030099	Itgam	ENSRNOG00000019728	1030.54	0.537656	0.156049	3.50791	0.000451639	0.0100655
GO:0030099	Itpkb	ENSRNOG00000002969	2787.44	0.285006	0.0868922	3.3127	0.000924016	0.0172478
GO:0030099	Jak3	ENSRNOG00000018669	450.373	0.44745	0.122505	3.74013	0.000183922	0.00518851
GO:0030099	Lilrb4	ENSRNOG00000027811	46.5303	0.533541	0.145931	3.38971	0.000699674	0.0140036
GO:0030099	Lmo2	ENSRNOG00000009401	595.985	0.317245	0.107135	3.00256	0.00267716	0.036847
GO:0030099	Lrrk1	ENSRNOG00000012730	378.936	0.578679	0.0843053	6.90827	4.9059e-12	5.56106e-09
GO:0030099	Ltbr	ENSRNOG00000019264	851.451	0.457841	0.102363	4.52578	6.01718e-06	0.000390772
GO:0030099	Lyn	ENSRNOG00000008180	558.314	0.552188	0.158358	3.47797	0.000505227	0.0109959
GO:0030099	Mafb	ENSRNOG00000016037	213.325	0.603868	0.143863	4.26262	2.02042e-05	0.000984088
GO:0030099	Nckap1l	ENSRNOG00000036829	770.737	0.881491	0.127492	7.0061	2.45051e-12	4.30166e-09
GO:0030099	Nfatc1	ENSRNOG00000017146	236.762	0.355737	0.109559	3.29533	0.000983058	0.0179469
GO:0030099	Nrros	ENSRNOG00000001752	163.064	0.468123	0.14232	3.38578	0.000709761	0.0141148
GO:0030099	Oscar	ENSRNOG00000055716	18.9483	0.486356	0.148859	3.0996	0.00193783	0.0294458
GO:0030099	Prkx	ENSRNOG00000060168	327.58	0.313438	0.0909378	3.47793	0.000505306	0.0109959
GO:0030099	Ptbp3	ENSRNOG00000016334	343.478	0.453681	0.110365	4.17545	2.97391e-05	0.00128812
GO:0030099	Ptpn6	ENSRNOG00000014294	456.976	0.64949	0.157538	4.12352	3.73123e-05	0.00155082
GO:0030099	Rb1	ENSRNOG00000016029	715.132	0.322401	0.0941267	3.44925	0.000562145	0.012023
GO:0030099	Rbpj	ENSRNOG00000046327	1297.31	0.205125	0.0656117	3.12979	0.00174934	0.02713
GO:0030099	Sbno2	ENSRNOG00000013987	882.818	0.405414	0.122501	3.42449	0.000615951	0.0127368
GO:0030099	Sox6	ENSRNOG00000020514	215.242	0.336655	0.102949	3.27948	0.00103999	0.0186584
GO:0030099	Spi1	ENSRNOG00000012172	300.564	0.721071	0.152581	4.78266	1.72995e-06	0.000150844
GO:0030099	Stat3	ENSRNOG00000019742	3379.69	0.364394	0.0875028	4.21541	2.49323e-05	0.00114716
GO:0030099	Tf	ENSRNOG00000030625	61665.7	0.342202	0.062915	5.46323	4.67551e-08	8.68308e-06
GO:0030099	Tgfb1	ENSRNOG00000020652	546.133	0.688428	0.130552	5.36732	7.99131e-08	1.32858e-05
GO:0030099	Tlr2	ENSRNOG00000009822	250.288	0.573651	0.153291	3.5683	0.000359306	0.00868254
GO:0030099	Tmod3	ENSRNOG00000032436	641.975	0.293244	0.0978356	3.05293	0.00226617	0.033158
GO:0030099	Trpm2	ENSRNOG00000001216	1263.7	0.432381	0.112461	3.91345	9.09863e-05	0.00311678
GO:0030099	Tyrobp	ENSRNOG00000020845	579.759	0.566956	0.155529	3.71736	0.000201312	0.00557941
GO:0030099	Wasf2	ENSRNOG00000009805	468.834	0.420453	0.0910351	4.66074	3.1508e-06	0.000239557
GO:0030099	Wdr1	ENSRNOG00000028498	4296.88	0.160369	0.0509391	3.15874	0.00158455	0.0254939
GO:0030099	Zfp36l1	ENSRNOG00000058646	1512.65	0.597008	0.102271	5.91915	3.23617e-09	1.18002e-06
GO:0009611	Aif1	ENSRNOG00000000853	568.278	0.542417	0.158393	3.43032	0.000602868	0.0125945
GO:0009611	Aprt	ENSRNOG00000014405	844.639	0.268604	0.09441	2.88738	0.00388459	0.0472893
GO:0009611	Atp7a	ENSRNOG00000061367	336.386	0.357369	0.105108	3.42976	0.000604108	0.0125945
GO:0009611	Axl	ENSRNOG00000020716	1635.11	0.320476	0.106437	3.07364	0.00211464	0.0313898
GO:0009611	B4galt1	ENSRNOG00000059461	133.317	0.534055	0.148945	3.637	0.000275834	0.00710098
GO:0009611	C3	ENSRNOG00000046834	6448.29	0.59019	0.158348	3.69149	0.000222947	0.0060785
GO:0009611	Calu	ENSRNOG00000006197	2406.03	0.221201	0.0632094	3.51515	0.0004395	0.00989192
GO:0009611	Casp3	ENSRNOG00000010475	322.809	0.417935	0.114467	3.6861	0.000227713	0.00614579
GO:0009611	Ccl2	ENSRNOG00000007159	38.3735	0.49001	0.157022	3.07253	0.0021225	0.0314691
GO:0009611	Cd34	ENSRNOG00000045558	314.061	0.494181	0.11662	4.34297	1.4057e-05	0.000742701
GO:0009611	Cd44	ENSRNOG00000006094	548.725	0.605963	0.141998	4.36852	1.25089e-05	0.000687107
GO:0009611	Cd81	ENSRNOG00000020451	16837.9	0.268978	0.0828838	3.28422	0.00102263	0.0185069
GO:0009611	Cdk1	ENSRNOG00000000632	48.9466	0.724626	0.147808	4.49615	6.91952e-06	0.000433566
GO:0009611	Cdo1	ENSRNOG00000000158	928.343	0.253583	0.0764665	3.32279	0.000891212	0.0167863
GO:0009611	Clec10a	ENSRNOG00000018715	110.648	0.657838	0.157536	4.13401	3.56484e-05	0.00148662
GO:0009611	Clu	ENSRNOG00000016460	26734.5	0.645673	0.0888509	7.33585	2.20311e-13	5.49412e-10
GO:0009611	Coro1b	ENSRNOG00000021828	2571.37	0.223808	0.0705274	3.19743	0.00138659	0.0231651
GO:0009611	Ctnna1	ENSRNOG00000005796	3626.53	0.175468	0.0526461	3.3492	0.000810446	0.0154754
GO:0009611	Ctsb	ENSRNOG00000010331	13856	0.512141	0.110609	4.68705	2.77176e-06	0.000216006
GO:0009611	Cxcr4	ENSRNOG00000003866	162.276	0.532725	0.135589	3.96165	7.4435e-05	0.00262926
GO:0009611	Cyba	ENSRNOG00000013014	312.771	0.516673	0.146425	3.64593	0.000266424	0.00694987
GO:0009611	Ednrb	ENSRNOG00000010997	2532.82	0.266309	0.0936444	2.8742	0.00405059	0.0484423
GO:0009611	Elk3	ENSRNOG00000004367	513.087	0.487415	0.108477	4.55623	5.20803e-06	0.000349998
GO:0009611	Eng	ENSRNOG00000050190	1075.82	0.26473	0.0739055	3.62776	0.00028589	0.00730484
GO:0009611	Ets1	ENSRNOG00000008941	667.695	0.257276	0.0801781	3.25179	0.00114681	0.0199743
GO:0009611	Ezh2	ENSRNOG00000006048	218.507	0.308655	0.103726	3.00693	0.00263897	0.0365723
GO:0009611	F10	ENSRNOG00000033444	35.9179	0.657847	0.143853	4.11304	3.90491e-05	0.00160477
GO:0009611	F5	ENSRNOG00000057855	38.2494	0.519787	0.157961	3.27973	0.00103906	0.0186584
GO:0009611	Fbln1	ENSRNOG00000014137	1368.03	0.668602	0.146095	4.63041	3.64942e-06	0.000267674
GO:0009611	Fcer1g	ENSRNOG00000024159	780.907	0.699515	0.157155	4.44628	8.73711e-06	0.000518776
GO:0009611	Fcgr3a	ENSRNOG00000024382	219.859	0.520781	0.149382	3.27603	0.00105278	0.0188067
GO:0009611	Fermt3	ENSRNOG00000021161	401.602	0.595231	0.144613	4.24477	2.18813e-05	0.00104938
GO:0009611	Fmod	ENSRNOG00000003183	571.705	0.65178	0.149502	4.10083	4.11663e-05	0.00166657
GO:0009611	Gfap	ENSRNOG00000002919	82209.2	0.559549	0.152698	3.75896	0.000170621	0.00495915
GO:0009611	Gnai2	ENSRNOG00000016592	7775.67	0.291973	0.078431	3.75979	0.000170053	0.00495418
GO:0009611	Gpx1	ENSRNOG00000048812	1873.63	0.31577	0.102647	3.13256	0.00173287	0.027009
GO:0009611	Hk2	ENSRNOG00000006116	582.334	0.71419	0.122653	5.91776	3.26365e-09	1.18002e-06
GO:0009611	Hmox1	ENSRNOG00000014117	365.626	0.680183	0.145893	4.70447	2.54531e-06	0.000202149
GO:0009611	Hps1	ENSRNOG00000045838	414.747	0.335712	0.0973537	3.46065	0.00053887	0.0116249
GO:0009611	Id3	ENSRNOG00000026124	696.058	0.356213	0.111877	3.24917	0.00115742	0.0200721
GO:0009611	Igf1	ENSRNOG00000004517	210.234	0.60477	0.146126	4.18279	2.87956e-05	0.00126248
GO:0009611	Igsf10	ENSRNOG00000013917	197.577	0.370706	0.127977	2.95156	0.0031617	0.0409374
GO:0009611	Il10rb	ENSRNOG00000028638	228.302	0.437132	0.117001	3.79807	0.000145827	0.00440497
GO:0009611	Il1b	ENSRNOG00000004649	33.6684	0.598331	0.143563	3.85213	0.000117095	0.00373736
GO:0009611	Lcp1	ENSRNOG00000010319	2023.89	0.411056	0.0903678	4.59355	4.35774e-06	0.000314085
GO:0009611	Ltc4s	ENSRNOG00000003244	50.6528	0.461463	0.158269	2.92337	0.00346267	0.043555
GO:0009611	Lyn	ENSRNOG00000008180	558.314	0.552188	0.158358	3.47797	0.000505227	0.0109959
GO:0009611	Matn4	ENSRNOG00000014021	167.756	0.440665	0.143996	3.09485	0.00196914	0.0297615
GO:0009611	Mmp2	ENSRNOG00000016695	431.266	0.542178	0.138253	3.97778	6.95627e-05	0.00251414
GO:0009611	Mylk	ENSRNOG00000002215	2483.42	0.466843	0.0843131	5.59311	2.23038e-08	4.99675e-06
GO:0009611	Naca	ENSRNOG00000002632	3773.62	0.143989	0.0465607	3.10076	0.00193023	0.0294231
GO:0009611	Nfe2l2	ENSRNOG00000001548	1031.4	0.311802	0.0805069	3.89869	9.67131e-05	0.00328587
GO:0009611	Ninj1	ENSRNOG00000016587	483.908	0.377753	0.122505	3.14554	0.00165782	0.0261995
GO:0009611	Nrp1	ENSRNOG00000010744	1153.94	0.612869	0.125524	4.97756	6.43916e-07	6.86238e-05
GO:0009611	P2rx4	ENSRNOG00000001300	357.905	0.358718	0.119004	3.07621	0.00209651	0.031195
GO:0009611	P2ry12	ENSRNOG00000013902	450.213	0.805012	0.132709	6.15207	7.64772e-10	4.33452e-07
GO:0009611	Pdpn	ENSRNOG00000014961	1165.1	0.587714	0.154786	3.8604	0.000113201	0.00366624
GO:0009611	Pik3cd	ENSRNOG00000016846	694.944	0.390626	0.11821	3.35996	0.000779549	0.015117
GO:0009611	Plek	ENSRNOG00000005214	331.091	0.582536	0.147659	4.03571	5.44376e-05	0.00208216
GO:0009611	Prcp	ENSRNOG00000010630	467.407	0.298921	0.0923379	3.26236	0.00110488	0.0194862
GO:0009611	Prkcd	ENSRNOG00000016346	721.54	0.344064	0.0926659	3.78001	0.000156824	0.00467809
GO:0009611	Pros1	ENSRNOG00000048723	482.599	0.546223	0.134374	4.14799	3.35405e-05	0.00141768
GO:0009611	Ptpn6	ENSRNOG00000014294	456.976	0.64949	0.157538	4.12352	3.73123e-05	0.00155082
GO:0009611	Ptprj	ENSRNOG00000034025	1328.77	0.202713	0.0673448	3.01266	0.00258973	0.0361255
GO:0009611	Rab27a	ENSRNOG00000052499	372.812	0.334989	0.115017	2.9435	0.00324519	0.0415146
GO:0009611	Reg3g	ENSRNOG00000006579	6.63676	0.364911	0.102605	2.94395	0.00324056	0.0415146
GO:0009611	Rhoc	ENSRNOG00000012630	1090.5	0.463741	0.109626	4.29988	1.70887e-05	0.000866176
GO:0009611	Rreb1	ENSRNOG00000015701	419.787	0.336096	0.0913687	3.71852	0.000200396	0.00557755
GO:0009611	Sdc1	ENSRNOG00000059947	78.0486	0.624154	0.158463	3.86203	0.000112447	0.00365132
GO:0009611	Serpine1	ENSRNOG00000001414	115.558	0.794334	0.156496	4.74593	2.07548e-06	0.000176049
GO:0009611	Serping1	ENSRNOG00000007457	1595.57	0.612536	0.158349	3.82219	0.000132274	0.00410279
GO:0009611	Slc11a1	ENSRNOG00000014956	185.082	0.489028	0.145961	3.43235	0.000598382	0.0125822
GO:0009611	Slc7a11	ENSRNOG00000010210	1158.74	0.553427	0.0798264	6.95451	3.53783e-12	4.90146e-09
GO:0009611	Sox2	ENSRNOG00000012199	1356.19	0.241572	0.0783275	3.09945	0.00193881	0.0294458
GO:0009611	Spp1	ENSRNOG00000043451	5793.51	0.375398	0.103008	3.67137	0.000241254	0.00641406
GO:0009611	Sulf2	ENSRNOG00000006052	3566.32	0.393469	0.0793416	4.99814	5.78864e-07	6.44452e-05
GO:0009611	Syk	ENSRNOG00000012160	271.7	0.774202	0.142087	5.51814	3.42613e-08	7.00334e-06
GO:0009611	Tgfb1	ENSRNOG00000020652	546.133	0.688428	0.130552	5.36732	7.99131e-08	1.32858e-05
GO:0009611	Tifab	ENSRNOG00000011947	247.148	0.84378	0.138902	6.15335	7.58641e-10	4.33452e-07
GO:0009611	Tlr4	ENSRNOG00000010522	112.412	0.723972	0.129904	5.58845	2.29109e-08	5.01185e-06
GO:0009611	Tnc	ENSRNOG00000058645	331.25	0.491656	0.157871	3.08798	0.00201522	0.030311
GO:0009611	Tnfrsf1a	ENSRNOG00000031312	736.115	0.429045	0.133045	3.34507	0.000822632	0.0156602
GO:0009611	Tspo	ENSRNOG00000010549	431.936	0.558033	0.158278	3.54369	0.000394575	0.00928293
GO:0009611	Xbp1	ENSRNOG00000010298	1136.12	0.294258	0.072126	4.08691	4.37148e-05	0.00174147
GO:0009611	Yap1	ENSRNOG00000005933	521.486	0.309383	0.0908079	3.42057	0.000624899	0.0128579
GO:0009611	Zfp36l1	ENSRNOG00000058646	1512.65	0.597008	0.102271	5.91915	3.23617e-09	1.18002e-06
GO:0042113	Atm	ENSRNOG00000029773	1280.63	0.320255	0.0680072	4.73134	2.2304e-06	0.000182966
GO:0042113	Bcl3	ENSRNOG00000043416	97.3713	0.735797	0.151728	4.88385	1.04033e-06	9.94245e-05
GO:0042113	Blnk	ENSRNOG00000013967	322.093	0.527185	0.13883	3.89727	9.72843e-05	0.0032963
GO:0042113	Btk	ENSRNOG00000052407	72.9886	0.647008	0.157616	4.08596	4.38955e-05	0.0017431
GO:0042113	Casp3	ENSRNOG00000010475	322.809	0.417935	0.114467	3.6861	0.000227713	0.00614579
GO:0042113	Cd180	ENSRNOG00000010266	277.759	0.548293	0.134356	4.18963	2.79405e-05	0.00124871
GO:0042113	Cd37	ENSRNOG00000020699	279.349	0.603523	0.14202	4.35146	1.35234e-05	0.000736344
GO:0042113	Cd38	ENSRNOG00000003069	1084.53	0.587092	0.115477	5.16167	2.44756e-07	3.24666e-05
GO:0042113	Cd40	ENSRNOG00000018488	46.6641	0.491102	0.157445	3.15152	0.00162424	0.0259316
GO:0042113	Cd74	ENSRNOG00000018735	1923.25	0.452517	0.15281	2.88244	0.00394614	0.0475617
GO:0042113	Cd81	ENSRNOG00000020451	16837.9	0.268978	0.0828838	3.28422	0.00102263	0.0185069
GO:0042113	Cd86	ENSRNOG00000038835	121.992	0.469313	0.155765	3.08523	0.00203392	0.0304819
GO:0042113	Cmtm7	ENSRNOG00000010986	426.667	0.508538	0.122944	4.19478	2.73142e-05	0.00123399
GO:0042113	Fas	ENSRNOG00000019142	74.9259	0.524977	0.147029	3.63349	0.000279613	0.00715912
GO:0042113	Fcgr2b	ENSRNOG00000046452	501.141	0.665664	0.15771	4.21812	2.46344e-05	0.00114188
GO:0042113	Gapt	ENSRNOG00000026989	52.352	0.557956	0.158521	3.49688	0.000470741	0.0103888
GO:0042113	Gpr183	ENSRNOG00000025094	102.805	0.565462	0.149234	3.85384	0.000116282	0.00373736
GO:0042113	Ikzf1	ENSRNOG00000004444	172.433	0.645946	0.136578	4.81521	1.47047e-06	0.000133834
GO:0042113	Il13ra1	ENSRNOG00000013170	111.404	0.457196	0.135643	3.41311	0.000642256	0.0131499
GO:0042113	Il2rg	ENSRNOG00000003954	45.9328	0.498427	0.158599	3.14395	0.00166684	0.0262754
GO:0042113	Il4r	ENSRNOG00000015441	527.125	0.355597	0.124763	2.94711	0.00320755	0.0412744
GO:0042113	Inpp5d	ENSRNOG00000017020	591.772	0.635696	0.132704	4.89971	9.59778e-07	9.49238e-05
GO:0042113	Jak3	ENSRNOG00000018669	450.373	0.44745	0.122505	3.74013	0.000183922	0.00518851
GO:0042113	Lat2	ENSRNOG00000021856	156.181	0.42427	0.145608	3.02618	0.00247661	0.0352119
GO:0042113	Lyl1	ENSRNOG00000002950	128.536	0.687628	0.156063	4.40854	1.04071e-05	0.00060077
GO:0042113	Lyn	ENSRNOG00000008180	558.314	0.552188	0.158358	3.47797	0.000505227	0.0109959
GO:0042113	Mfng	ENSRNOG00000008133	233.262	0.342277	0.12072	2.87383	0.00405532	0.0484423
GO:0042113	Mmp14	ENSRNOG00000010947	794.636	0.391858	0.118314	3.36187	0.000774157	0.0150592
GO:0042113	Nckap1l	ENSRNOG00000036829	770.737	0.881491	0.127492	7.0061	2.45051e-12	4.30166e-09
GO:0042113	Nfatc1	ENSRNOG00000017146	236.762	0.355737	0.109559	3.29533	0.000983058	0.0179469
GO:0042113	Pik3cd	ENSRNOG00000016846	694.944	0.390626	0.11821	3.35996	0.000779549	0.015117
GO:0042113	Pou2f2	ENSRNOG00000055650	308.997	0.753765	0.140079	5.46097	4.73534e-08	8.68308e-06
GO:0042113	Prkcd	ENSRNOG00000016346	721.54	0.344064	0.0926659	3.78001	0.000156824	0.00467809
GO:0042113	Ptpn6	ENSRNOG00000014294	456.976	0.64949	0.157538	4.12352	3.73123e-05	0.00155082
GO:0042113	Ptprc	ENSRNOG00000000655	409.085	0.723255	0.142333	5.18232	2.19147e-07	3.07027e-05
GO:0042113	Ptprj	ENSRNOG00000034025	1328.77	0.202713	0.0673448	3.01266	0.00258973	0.0361255
GO:0042113	Rbpj	ENSRNOG00000046327	1297.31	0.205125	0.0656117	3.12979	0.00174934	0.02713
GO:0042113	RT1-Bb	ENSRNOG00000032708	156.776	0.639435	0.148816	4.31246	1.6145e-05	0.000828445
GO:0042113	Samsn1	ENSRNOG00000030930	30.1456	0.649659	0.156529	3.96413	7.36649e-05	0.00261946
GO:0042113	Sash3	ENSRNOG00000004409	139.013	0.640457	0.134137	4.85974	1.17541e-06	0.000110197
GO:0042113	Skap2	ENSRNOG00000012228	765.067	0.413368	0.112285	3.7528	0.000174869	0.00504767
GO:0042113	Swap70	ENSRNOG00000009910	502.226	0.266384	0.0930584	2.90201	0.00370776	0.0458652
GO:0042113	Syk	ENSRNOG00000012160	271.7	0.774202	0.142087	5.51814	3.42613e-08	7.00334e-06
GO:0042113	Tgfb1	ENSRNOG00000020652	546.133	0.688428	0.130552	5.36732	7.99131e-08	1.32858e-05
GO:0042113	Tlr4	ENSRNOG00000010522	112.412	0.723972	0.129904	5.58845	2.29109e-08	5.01185e-06
GO:0042113	Tlr9	ENSRNOG00000048161	45.9347	0.644838	0.157355	4.07559	4.58986e-05	0.00180539
GO:0042113	Tnfsf4	ENSRNOG00000002968	20.039	0.452298	0.151471	2.89479	0.00379409	0.0466094
GO:0042113	Xbp1	ENSRNOG00000010298	1136.12	0.294258	0.072126	4.08691	4.37148e-05	0.00174147
GO:0042113	Zfp36l1	ENSRNOG00000058646	1512.65	0.597008	0.102271	5.91915	3.23617e-09	1.18002e-06
GO:0002683	Aif1	ENSRNOG00000000853	568.278	0.542417	0.158393	3.43032	0.000602868	0.0125945
GO:0002683	Atm	ENSRNOG00000029773	1280.63	0.320255	0.0680072	4.73134	2.2304e-06	0.000182966
GO:0002683	Axl	ENSRNOG00000020716	1635.11	0.320476	0.106437	3.07364	0.00211464	0.0313898
GO:0002683	B4galt1	ENSRNOG00000059461	133.317	0.534055	0.148945	3.637	0.000275834	0.00710098
GO:0002683	Btg1	ENSRNOG00000004284	725.497	0.319088	0.0780973	4.11259	3.9125e-05	0.00160477
GO:0002683	Btk	ENSRNOG00000052407	72.9886	0.647008	0.157616	4.08596	4.38955e-05	0.0017431
GO:0002683	C1qc	ENSRNOG00000012804	1600.45	0.726439	0.153616	4.40551	1.05537e-05	0.000606423
GO:0002683	C5ar2	ENSRNOG00000049028	83.891	0.781699	0.157722	4.8875	1.02125e-06	9.87128e-05
GO:0002683	Casp3	ENSRNOG00000010475	322.809	0.417935	0.114467	3.6861	0.000227713	0.00614579
GO:0002683	Cav2	ENSRNOG00000057713	1097.33	0.204699	0.0716042	2.87964	0.0039813	0.0478716
GO:0002683	Cbfb	ENSRNOG00000014647	601.614	0.281025	0.0926799	3.05621	0.00224156	0.0328823
GO:0002683	Ccl2	ENSRNOG00000007159	38.3735	0.49001	0.157022	3.07253	0.0021225	0.0314691
GO:0002683	Ccr5	ENSRNOG00000049115	360.136	0.62468	0.130369	4.84401	1.27244e-06	0.000118404
GO:0002683	Cd300lf	ENSRNOG00000021424	118.175	0.554354	0.150221	3.75278	0.000174881	0.00504767
GO:0002683	Cd37	ENSRNOG00000020699	279.349	0.603523	0.14202	4.35146	1.35234e-05	0.000736344
GO:0002683	Cd44	ENSRNOG00000006094	548.725	0.605963	0.141998	4.36852	1.25089e-05	0.000687107
GO:0002683	Cd74	ENSRNOG00000018735	1923.25	0.452517	0.15281	2.88244	0.00394614	0.0475617
GO:0002683	Cd84	ENSRNOG00000022884	224.994	0.866242	0.12773	6.84922	7.42513e-12	7.71533e-09
GO:0002683	Cd86	ENSRNOG00000038835	121.992	0.469313	0.155765	3.08523	0.00203392	0.0304819
GO:0002683	Cdkn2c	ENSRNOG00000008956	47.3633	0.497102	0.158306	3.15089	0.00162775	0.0259545
GO:0002683	Cebpa	ENSRNOG00000010918	319.987	0.663167	0.137207	4.88925	1.0122e-06	9.86028e-05
GO:0002683	Cebpb	ENSRNOG00000057347	274.027	0.390271	0.125272	3.21303	0.00131342	0.0221611
GO:0002683	Cnr2	ENSRNOG00000009260	59.5887	0.518591	0.150175	3.50789	0.000451682	0.0100655
GO:0002683	Csf1r	ENSRNOG00000018414	4694.87	0.741976	0.141952	5.31042	1.09372e-07	1.72916e-05
GO:0002683	Ctnna1	ENSRNOG00000005796	3626.53	0.175468	0.0526461	3.3492	0.000810446	0.0154754
GO:0002683	Ctsl	ENSRNOG00000018566	2971.58	0.450435	0.106966	4.27363	1.92313e-05	0.000940374
GO:0002683	Cyp1b1	ENSRNOG00000040287	150.198	0.582125	0.158374	3.62637	0.000287432	0.00732921
GO:0002683	Dab2	ENSRNOG00000028930	544.535	0.419787	0.0991431	4.28083	1.86194e-05	0.000921289
GO:0002683	Eif2ak2	ENSRNOG00000048315	799.537	0.349374	0.0920367	3.83007	0.000128109	0.00398654
GO:0002683	Elf1	ENSRNOG00000011762	368.003	0.36513	0.114146	3.25758	0.00112365	0.019678
GO:0002683	Emilin1	ENSRNOG00000008246	304.522	0.472058	0.121633	3.9648	7.34572e-05	0.00261946
GO:0002683	Eng	ENSRNOG00000050190	1075.82	0.26473	0.0739055	3.62776	0.00028589	0.00730484
GO:0002683	Enpp3	ENSRNOG00000013791	95.5245	0.451808	0.158059	2.86116	0.00422096	0.0496197
GO:0002683	Fap	ENSRNOG00000005679	27.3097	0.458383	0.158178	2.87591	0.00402861	0.0483125
GO:0002683	Fas	ENSRNOG00000019142	74.9259	0.524977	0.147029	3.63349	0.000279613	0.00715912
GO:0002683	Fbln1	ENSRNOG00000014137	1368.03	0.668602	0.146095	4.63041	3.64942e-06	0.000267674
GO:0002683	Fbn1	ENSRNOG00000007302	640.428	0.386303	0.131034	3.02938	0.00245056	0.0349211
GO:0002683	Fcer1g	ENSRNOG00000024159	780.907	0.699515	0.157155	4.44628	8.73711e-06	0.000518776
GO:0002683	Fcgr2b	ENSRNOG00000046452	501.141	0.665664	0.15771	4.21812	2.46344e-05	0.00114188
GO:0002683	Fgfrl1	ENSRNOG00000024207	916.898	0.428223	0.152944	2.90661	0.00365363	0.0453305
GO:0002683	Gpr171	ENSRNOG00000025297	12.6288	0.501795	0.142656	3.30647	0.000944783	0.0175444
GO:0002683	Gpx1	ENSRNOG00000048812	1873.63	0.31577	0.102647	3.13256	0.00173287	0.027009
GO:0002683	Gpx2	ENSRNOG00000055672	136.714	0.582988	0.119235	4.35019	1.3602e-05	0.000737407
GO:0002683	Hist1h4b	ENSRNOG00000054017	145.159	0.524073	0.1354	3.92322	8.73722e-05	0.00301785
GO:0002683	Hmox1	ENSRNOG00000014117	365.626	0.680183	0.145893	4.70447	2.54531e-06	0.000202149
GO:0002683	Hpgds	ENSRNOG00000006583	12.516	0.566965	0.11251	4.40074	1.07881e-05	0.000614231
GO:0002683	Ifi30	ENSRNOG00000019387	620.213	0.727642	0.154937	4.70657	2.51925e-06	0.000201362
GO:0002683	Igf1	ENSRNOG00000004517	210.234	0.60477	0.146126	4.18279	2.87956e-05	0.00126248
GO:0002683	Il1b	ENSRNOG00000004649	33.6684	0.598331	0.143563	3.85213	0.000117095	0.00373736
GO:0002683	Il1rl1	ENSRNOG00000014835	36.8663	0.479172	0.156158	3.01947	0.00253217	0.0356881
GO:0002683	Il4r	ENSRNOG00000015441	527.125	0.355597	0.124763	2.94711	0.00320755	0.0412744
GO:0002683	Inpp5d	ENSRNOG00000017020	591.772	0.635696	0.132704	4.89971	9.59778e-07	9.49238e-05
GO:0002683	Inppl1	ENSRNOG00000019730	996.593	0.254829	0.080925	3.186	0.00144254	0.0238871
GO:0002683	Itga1	ENSRNOG00000053550	141.087	0.394537	0.118297	3.3876	0.00070508	0.0140644
GO:0002683	Itgb1	ENSRNOG00000010966	4375.85	0.188355	0.0663887	2.85905	0.00424916	0.0497275
GO:0002683	Itpkb	ENSRNOG00000002969	2787.44	0.285006	0.0868922	3.3127	0.000924016	0.0172478
GO:0002683	Jak3	ENSRNOG00000018669	450.373	0.44745	0.122505	3.74013	0.000183922	0.00518851
GO:0002683	Lgals3	ENSRNOG00000010645	932.033	0.551959	0.14765	3.44201	0.000577406	0.0122861
GO:0002683	Lilrb4	ENSRNOG00000027811	46.5303	0.533541	0.145931	3.38971	0.000699674	0.0140036
GO:0002683	Lmo2	ENSRNOG00000009401	595.985	0.317245	0.107135	3.00256	0.00267716	0.036847
GO:0002683	Lpxn	ENSRNOG00000012611	171.613	0.521113	0.122862	4.29811	1.72259e-05	0.000869592
GO:0002683	Lyn	ENSRNOG00000008180	558.314	0.552188	0.158358	3.47797	0.000505227	0.0109959
GO:0002683	Mafb	ENSRNOG00000016037	213.325	0.603868	0.143863	4.26262	2.02042e-05	0.000984088
GO:0002683	Masp1	ENSRNOG00000001827	499.343	0.676279	0.11225	6.08838	1.14061e-09	5.47012e-07
GO:0002683	Meltf	ENSRNOG00000001739	47.6709	0.860347	0.158323	5.18623	2.1459e-07	3.07027e-05
GO:0002683	Milr1	ENSRNOG00000042524	21.1644	0.695878	0.15736	4.24251	2.21032e-05	0.00105471
GO:0002683	Mmp14	ENSRNOG00000010947	794.636	0.391858	0.118314	3.36187	0.000774157	0.0150592
GO:0002683	Mmp2	ENSRNOG00000016695	431.266	0.542178	0.138253	3.97778	6.95627e-05	0.00251414
GO:0002683	Myo1f	ENSRNOG00000008409	354.738	0.771894	0.14445	5.4229	5.86395e-08	1.02983e-05
GO:0002683	Nfatc1	ENSRNOG00000017146	236.762	0.355737	0.109559	3.29533	0.000983058	0.0179469
GO:0002683	Nfe2l2	ENSRNOG00000001548	1031.4	0.311802	0.0805069	3.89869	9.67131e-05	0.00328587
GO:0002683	Parp14	ENSRNOG00000023334	278.928	0.496322	0.130744	3.87783	0.000105392	0.00349403
GO:0002683	Pde3b	ENSRNOG00000011417	529.009	0.308913	0.0832526	3.73492	0.000187773	0.00527836
GO:0002683	Pdpn	ENSRNOG00000014961	1165.1	0.587714	0.154786	3.8604	0.000113201	0.00366624
GO:0002683	Pik3ap1	ENSRNOG00000013309	320.011	0.636057	0.149649	4.34465	1.39499e-05	0.000742701
GO:0002683	Plxnb2	ENSRNOG00000007133	2119.14	0.409905	0.094407	4.39452	1.11016e-05	0.000626363
GO:0002683	Prkcd	ENSRNOG00000016346	721.54	0.344064	0.0926659	3.78001	0.000156824	0.00467809
GO:0002683	Ptges	ENSRNOG00000006320	77.5258	0.467668	0.151709	3.10815	0.00188262	0.0288301
GO:0002683	Ptpn6	ENSRNOG00000014294	456.976	0.64949	0.157538	4.12352	3.73123e-05	0.00155082
GO:0002683	Ptprc	ENSRNOG00000000655	409.085	0.723255	0.142333	5.18232	2.19147e-07	3.07027e-05
GO:0002683	Ptprj	ENSRNOG00000034025	1328.77	0.202713	0.0673448	3.01266	0.00258973	0.0361255
GO:0002683	Pttg1	ENSRNOG00000003802	28.572	0.450746	0.14852	2.88462	0.00391881	0.0473944
GO:0002683	Rarres1	ENSRNOG00000037853	258.706	0.826488	0.146946	5.66258	1.49111e-08	3.76954e-06
GO:0002683	Rb1	ENSRNOG00000016029	715.132	0.322401	0.0941267	3.44925	0.000562145	0.012023
GO:0002683	Rbpj	ENSRNOG00000046327	1297.31	0.205125	0.0656117	3.12979	0.00174934	0.02713
GO:0002683	Rida	ENSRNOG00000005437	665.511	0.404895	0.10291	3.98605	6.71828e-05	0.00244601
GO:0002683	RT1-Ba	ENSRNOG00000000451	142.799	0.918676	0.158511	5.71625	1.08898e-08	2.95185e-06
GO:0002683	RT1-Bb	ENSRNOG00000032708	156.776	0.639435	0.148816	4.31246	1.6145e-05	0.000828445
GO:0002683	Samsn1	ENSRNOG00000030930	30.1456	0.649659	0.156529	3.96413	7.36649e-05	0.00261946
GO:0002683	Serpine1	ENSRNOG00000001414	115.558	0.794334	0.156496	4.74593	2.07548e-06	0.000176049
GO:0002683	Serping1	ENSRNOG00000007457	1595.57	0.612536	0.158349	3.82219	0.000132274	0.00410279
GO:0002683	Skap2	ENSRNOG00000012228	765.067	0.413368	0.112285	3.7528	0.000174869	0.00504767
GO:0002683	Slamf8	ENSRNOG00000008736	68.5927	0.476144	0.149607	3.23658	0.00120971	0.0207766
GO:0002683	Sox2	ENSRNOG00000012199	1356.19	0.241572	0.0783275	3.09945	0.00193881	0.0294458
GO:0002683	Stat3	ENSRNOG00000019742	3379.69	0.364394	0.0875028	4.21541	2.49323e-05	0.00114716
GO:0002683	Sulf1	ENSRNOG00000009037	756.791	0.50305	0.122409	4.22812	2.35657e-05	0.00110466
GO:0002683	Swap70	ENSRNOG00000009910	502.226	0.266384	0.0930584	2.90201	0.00370776	0.0458652
GO:0002683	Tapbpl	ENSRNOG00000027552	254.349	0.393496	0.12251	3.25865	0.00111943	0.0196318
GO:0002683	Tes	ENSRNOG00000051952	318.375	0.322899	0.108707	2.99443	0.00274956	0.0372655
GO:0002683	Tgfb1	ENSRNOG00000020652	546.133	0.688428	0.130552	5.36732	7.99131e-08	1.32858e-05
GO:0002683	Tgfbr1	ENSRNOG00000007036	1088.23	0.497881	0.0978021	5.12073	3.04349e-07	3.83326e-05
GO:0002683	Ticam2	ENSRNOG00000042070	74.3889	0.642148	0.156547	4.10345	4.07037e-05	0.00165321
GO:0002683	Tlr2	ENSRNOG00000009822	250.288	0.573651	0.153291	3.5683	0.000359306	0.00868254
GO:0002683	Tlr9	ENSRNOG00000048161	45.9347	0.644838	0.157355	4.07559	4.58986e-05	0.00180539
GO:0002683	Tmem176a	ENSRNOG00000023708	1935.17	0.556916	0.154459	3.67426	0.00023854	0.00635545
GO:0002683	Tmem176b	ENSRNOG00000008465	2972.52	0.569886	0.150786	3.87541	0.000106443	0.00350195
GO:0002683	Tnc	ENSRNOG00000058645	331.25	0.491656	0.157871	3.08798	0.00201522	0.030311
GO:0002683	Tnfaip8l2	ENSRNOG00000021100	182.77	0.687602	0.156929	4.38006	1.18649e-05	0.000660464
GO:0002683	Tnfrsf14	ENSRNOG00000013820	20.534	0.643251	0.144123	4.17278	3.00908e-05	0.00129828
GO:0002683	Tnfsf4	ENSRNOG00000002968	20.039	0.452298	0.151471	2.89479	0.00379409	0.0466094
GO:0002683	Tspan6	ENSRNOG00000003786	625.208	0.207766	0.0721417	2.8898	0.0038549	0.0470781
GO:0002683	Tspo	ENSRNOG00000010549	431.936	0.558033	0.158278	3.54369	0.000394575	0.00928293
GO:0002683	Vsir	ENSRNOG00000000569	980.611	0.488322	0.10844	4.55708	5.18706e-06	0.000349998
GO:0002683	Zfp36l1	ENSRNOG00000058646	1512.65	0.597008	0.102271	5.91915	3.23617e-09	1.18002e-06
GO:0072593	Aif1	ENSRNOG00000000853	568.278	0.542417	0.158393	3.43032	0.000602868	0.0125945
GO:0072593	Akt2	ENSRNOG00000018677	834.983	0.245799	0.0836162	2.95976	0.0030788	0.0402787
GO:0072593	Aldh7a1	ENSRNOG00000014645	1286.3	0.324826	0.0764947	4.2591	2.05253e-05	0.000994493
GO:0072593	Atp7a	ENSRNOG00000061367	336.386	0.357369	0.105108	3.42976	0.000604108	0.0125945
GO:0072593	Cd34	ENSRNOG00000045558	314.061	0.494181	0.11662	4.34297	1.4057e-05	0.000742701
GO:0072593	Chdh	ENSRNOG00000015859	131.815	0.638372	0.154152	4.16054	3.17495e-05	0.00135512
GO:0072593	Clu	ENSRNOG00000016460	26734.5	0.645673	0.0888509	7.33585	2.20311e-13	5.49412e-10
GO:0072593	Cx3cr1	ENSRNOG00000018509	813.787	0.733697	0.133719	5.56437	2.63101e-08	5.56035e-06
GO:0072593	Cxcl1	ENSRNOG00000002802	18.5121	0.52196	0.155247	3.22239	0.00127125	0.0216546
GO:0072593	Cyba	ENSRNOG00000013014	312.771	0.516673	0.146425	3.64593	0.000266424	0.00694987
GO:0072593	Cybb	ENSRNOG00000003622	440.06	0.855887	0.144694	5.99246	2.06688e-09	8.55271e-07
GO:0072593	Cyp1b1	ENSRNOG00000040287	150.198	0.582125	0.158374	3.62637	0.000287432	0.00732921
GO:0072593	Dnm2	ENSRNOG00000007649	2923.39	0.168643	0.0565805	2.99998	0.00269999	0.0370773
GO:0072593	Eef1a1	ENSRNOG00000009439	29903.9	0.239143	0.0652282	3.69112	0.00022327	0.0060785
GO:0072593	Foxm1	ENSRNOG00000005936	96.7108	0.611079	0.143051	4.28579	1.8209e-05	0.000904573
GO:0072593	Gch1	ENSRNOG00000011039	73.3291	0.82117	0.156211	5.20536	1.93625e-07	2.84036e-05
GO:0072593	Gnai2	ENSRNOG00000016592	7775.67	0.291973	0.078431	3.75979	0.000170053	0.00495418
GO:0072593	Gnai3	ENSRNOG00000019465	1426.89	0.221085	0.0746629	2.98199	0.00286384	0.0383971
GO:0072593	Gpx1	ENSRNOG00000048812	1873.63	0.31577	0.102647	3.13256	0.00173287	0.027009
GO:0072593	Hk2	ENSRNOG00000006116	582.334	0.71419	0.122653	5.91776	3.26365e-09	1.18002e-06
GO:0072593	Igf1	ENSRNOG00000004517	210.234	0.60477	0.146126	4.18279	2.87956e-05	0.00126248
GO:0072593	Il1b	ENSRNOG00000004649	33.6684	0.598331	0.143563	3.85213	0.000117095	0.00373736
GO:0072593	Itgam	ENSRNOG00000019728	1030.54	0.537656	0.156049	3.50791	0.000451639	0.0100655
GO:0072593	Itgb2	ENSRNOG00000001224	523.942	0.450651	0.157414	2.94097	0.00327184	0.0417779
GO:0072593	Ncf1	ENSRNOG00000001480	562.498	0.635455	0.156627	4.07753	4.5517e-05	0.00179605
GO:0072593	Ncf2	ENSRNOG00000028016	70.5777	0.49147	0.158537	3.11389	0.00184636	0.0284226
GO:0072593	Ncf4	ENSRNOG00000006940	71.8513	0.573638	0.15855	3.59964	0.000318664	0.00793098
GO:0072593	Nfe2l2	ENSRNOG00000001548	1031.4	0.311802	0.0805069	3.89869	9.67131e-05	0.00328587
GO:0072593	Nnt	ENSRNOG00000026842	1694.85	0.329904	0.0761258	4.34401	1.39904e-05	0.000742701
GO:0072593	Nqo1	ENSRNOG00000012772	629.198	0.320526	0.0921751	3.51762	0.000435441	0.00983607
GO:0072593	Nrros	ENSRNOG00000001752	163.064	0.468123	0.14232	3.38578	0.000709761	0.0141148
GO:0072593	P2rx4	ENSRNOG00000001300	357.905	0.358718	0.119004	3.07621	0.00209651	0.031195
GO:0072593	Pdk4	ENSRNOG00000009565	253.543	0.612535	0.133272	4.64104	3.46653e-06	0.000257287
GO:0072593	Prcp	ENSRNOG00000010630	467.407	0.298921	0.0923379	3.26236	0.00110488	0.0194862
GO:0072593	Prkcd	ENSRNOG00000016346	721.54	0.344064	0.0926659	3.78001	0.000156824	0.00467809
GO:0072593	Ptx3	ENSRNOG00000012280	62.6709	0.453395	0.115395	3.38242	0.000718497	0.0142431
GO:0072593	Rab27a	ENSRNOG00000052499	372.812	0.334989	0.115017	2.9435	0.00324519	0.0415146
GO:0072593	Ripk3	ENSRNOG00000020465	67.0395	0.478356	0.15793	3.01361	0.00258163	0.0361255
GO:0072593	Sesn2	ENSRNOG00000042785	758.455	0.213305	0.0747644	2.86373	0.00418682	0.0494839
GO:0072593	Shc1	ENSRNOG00000020657	950.39	0.547151	0.103177	5.34941	8.82409e-08	1.44773e-05
GO:0072593	Sirpa	ENSRNOG00000004763	3139.4	0.380428	0.0641815	5.95585	2.58728e-09	1.00815e-06
GO:0072593	Slc7a2	ENSRNOG00000011016	544.5	0.568192	0.0817178	6.98944	2.7599e-12	4.30166e-09
GO:0072593	Sod3	ENSRNOG00000003869	1088.41	0.352151	0.104578	3.40287	0.000666823	0.013586
GO:0072593	Stat3	ENSRNOG00000019742	3379.69	0.364394	0.0875028	4.21541	2.49323e-05	0.00114716
GO:0072593	Syk	ENSRNOG00000012160	271.7	0.774202	0.142087	5.51814	3.42613e-08	7.00334e-06
GO:0072593	Tgfb1	ENSRNOG00000020652	546.133	0.688428	0.130552	5.36732	7.99131e-08	1.32858e-05
GO:0072593	Tlr2	ENSRNOG00000009822	250.288	0.573651	0.153291	3.5683	0.000359306	0.00868254
GO:0072593	Tlr4	ENSRNOG00000010522	112.412	0.723972	0.129904	5.58845	2.29109e-08	5.01185e-06
GO:0072593	Tspo	ENSRNOG00000010549	431.936	0.558033	0.158278	3.54369	0.000394575	0.00928293
GO:0072593	Vav1	ENSRNOG00000050430	172.855	0.764116	0.154225	4.97037	6.68244e-07	7.0613e-05
GO:0001944	Adamts9	ENSRNOG00000023257	311.408	0.298737	0.0989252	3.07398	0.00211221	0.0313898
GO:0001944	Anxa3	ENSRNOG00000002045	2542.85	0.517183	0.148825	3.57845	0.00034564	0.00843262
GO:0001944	Atp7a	ENSRNOG00000061367	336.386	0.357369	0.105108	3.42976	0.000604108	0.0125945
GO:0001944	B4galt1	ENSRNOG00000059461	133.317	0.534055	0.148945	3.637	0.000275834	0.00710098
GO:0001944	Btg1	ENSRNOG00000004284	725.497	0.319088	0.0780973	4.11259	3.9125e-05	0.00160477
GO:0001944	C1galt1	ENSRNOG00000007804	617.371	0.2467	0.0709198	3.49756	0.00046954	0.0103807
GO:0001944	C3	ENSRNOG00000046834	6448.29	0.59019	0.158348	3.69149	0.000222947	0.0060785
GO:0001944	C3ar1	ENSRNOG00000009211	81.4525	0.796312	0.158371	4.9275	8.32896e-07	8.44339e-05
GO:0001944	C4a	ENSRNOG00000047657	47.897	0.475223	0.152269	2.99281	0.00276418	0.0373823
GO:0001944	C6	ENSRNOG00000024115	63.4097	0.9982	0.152139	5.98785	2.12635e-09	8.55271e-07
GO:0001944	Calcrl	ENSRNOG00000054695	1699.43	0.356652	0.10177	3.54874	0.000387074	0.00917999
GO:0001944	Casp8	ENSRNOG00000012331	74.1711	0.441663	0.152358	2.96568	0.00302015	0.0398078
GO:0001944	Ccl2	ENSRNOG00000007159	38.3735	0.49001	0.157022	3.07253	0.0021225	0.0314691
GO:0001944	Cd34	ENSRNOG00000045558	314.061	0.494181	0.11662	4.34297	1.4057e-05	0.000742701
GO:0001944	Cd40	ENSRNOG00000018488	46.6641	0.491102	0.157445	3.15152	0.00162424	0.0259316
GO:0001944	Cd44	ENSRNOG00000006094	548.725	0.605963	0.141998	4.36852	1.25089e-05	0.000687107
GO:0001944	Chi3l1	ENSRNOG00000053272	1911.88	0.456595	0.0813303	5.65685	1.5418e-08	3.76954e-06
GO:0001944	Clic4	ENSRNOG00000018109	1771.42	0.256498	0.0729167	3.53015	0.000415328	0.0095725
GO:0001944	Col18a1	ENSRNOG00000001229	889.228	0.518674	0.11802	4.47743	7.55465e-06	0.000459507
GO:0001944	Ctsh	ENSRNOG00000014064	1900.95	0.572254	0.113181	5.15104	2.59045e-07	3.34804e-05
GO:0001944	Cx3cr1	ENSRNOG00000018509	813.787	0.733697	0.133719	5.56437	2.63101e-08	5.56035e-06
GO:0001944	Cxcr4	ENSRNOG00000003866	162.276	0.532725	0.135589	3.96165	7.4435e-05	0.00262926
GO:0001944	Cybb	ENSRNOG00000003622	440.06	0.855887	0.144694	5.99246	2.06688e-09	8.55271e-07
GO:0001944	Cyp1b1	ENSRNOG00000040287	150.198	0.582125	0.158374	3.62637	0.000287432	0.00732921
GO:0001944	Dnm2	ENSRNOG00000007649	2923.39	0.168643	0.0565805	2.99998	0.00269999	0.0370773
GO:0001944	Elk3	ENSRNOG00000004367	513.087	0.487415	0.108477	4.55623	5.20803e-06	0.000349998
GO:0001944	Eln	ENSRNOG00000001469	467.796	0.52606	0.141196	3.80127	0.000143954	0.00437795
GO:0001944	Emilin1	ENSRNOG00000008246	304.522	0.472058	0.121633	3.9648	7.34572e-05	0.00261946
GO:0001944	Eng	ENSRNOG00000050190	1075.82	0.26473	0.0739055	3.62776	0.00028589	0.00730484
GO:0001944	Epas1	ENSRNOG00000021318	7411.92	0.271463	0.058865	4.63388	3.58883e-06	0.000264788
GO:0001944	Erap1	ENSRNOG00000009997	733.432	0.319649	0.092327	3.50133	0.000462945	0.010253
GO:0001944	Ets1	ENSRNOG00000008941	667.695	0.257276	0.0801781	3.25179	0.00114681	0.0199743
GO:0001944	Foxm1	ENSRNOG00000005936	96.7108	0.611079	0.143051	4.28579	1.8209e-05	0.000904573
GO:0001944	Gpx1	ENSRNOG00000048812	1873.63	0.31577	0.102647	3.13256	0.00173287	0.027009
GO:0001944	Hk2	ENSRNOG00000006116	582.334	0.71419	0.122653	5.91776	3.26365e-09	1.18002e-06
GO:0001944	Hmox1	ENSRNOG00000014117	365.626	0.680183	0.145893	4.70447	2.54531e-06	0.000202149
GO:0001944	Hspb1	ENSRNOG00000023546	2261.68	0.811354	0.109978	7.45656	8.88108e-14	2.76845e-10
GO:0001944	Igf1	ENSRNOG00000004517	210.234	0.60477	0.146126	4.18279	2.87956e-05	0.00126248
GO:0001944	Il1b	ENSRNOG00000004649	33.6684	0.598331	0.143563	3.85213	0.000117095	0.00373736
GO:0001944	Itgb1	ENSRNOG00000010966	4375.85	0.188355	0.0663887	2.85905	0.00424916	0.0497275
GO:0001944	Itgb2	ENSRNOG00000001224	523.942	0.450651	0.157414	2.94097	0.00327184	0.0417779
GO:0001944	Lgals3	ENSRNOG00000010645	932.033	0.551959	0.14765	3.44201	0.000577406	0.0122861
GO:0001944	Loxl1	ENSRNOG00000008680	143.049	0.500334	0.157374	3.21132	0.00132125	0.0222631
GO:0001944	Loxl2	ENSRNOG00000016758	160.441	0.370054	0.124786	3.02757	0.00246532	0.0350915
GO:0001944	Lyl1	ENSRNOG00000002950	128.536	0.687628	0.156063	4.40854	1.04071e-05	0.00060077
GO:0001944	Mmp14	ENSRNOG00000010947	794.636	0.391858	0.118314	3.36187	0.000774157	0.0150592
GO:0001944	Mmp2	ENSRNOG00000016695	431.266	0.542178	0.138253	3.97778	6.95627e-05	0.00251414
GO:0001944	Mylk	ENSRNOG00000002215	2483.42	0.466843	0.0843131	5.59311	2.23038e-08	4.99675e-06
GO:0001944	Nfatc1	ENSRNOG00000017146	236.762	0.355737	0.109559	3.29533	0.000983058	0.0179469
GO:0001944	Nfe2l2	ENSRNOG00000001548	1031.4	0.311802	0.0805069	3.89869	9.67131e-05	0.00328587
GO:0001944	Nras	ENSRNOG00000023079	790.11	0.256891	0.0786139	3.29774	0.00097466	0.0178721
GO:0001944	Nrp1	ENSRNOG00000010744	1153.94	0.612869	0.125524	4.97756	6.43916e-07	6.86238e-05
GO:0001944	Nrp2	ENSRNOG00000031232	1141.05	0.199503	0.063011	3.17273	0.00151014	0.0245822
GO:0001944	Pde3b	ENSRNOG00000011417	529.009	0.308913	0.0832526	3.73492	0.000187773	0.00527836
GO:0001944	Pdpn	ENSRNOG00000014961	1165.1	0.587714	0.154786	3.8604	0.000113201	0.00366624
GO:0001944	Pik3r6	ENSRNOG00000003992	108.664	0.502578	0.137897	3.70595	0.000210598	0.00580757
GO:0001944	Pofut1	ENSRNOG00000010104	644.459	0.234847	0.077827	3.0365	0.0023934	0.0344149
GO:0001944	Prcp	ENSRNOG00000010630	467.407	0.298921	0.0923379	3.26236	0.00110488	0.0194862
GO:0001944	Prkx	ENSRNOG00000060168	327.58	0.313438	0.0909378	3.47793	0.000505306	0.0109959
GO:0001944	Prrx2	ENSRNOG00000058329	83.704	0.630145	0.158095	3.96342	7.38824e-05	0.00261946
GO:0001944	Ptprj	ENSRNOG00000034025	1328.77	0.202713	0.0673448	3.01266	0.00258973	0.0361255
GO:0001944	Rbpj	ENSRNOG00000046327	1297.31	0.205125	0.0656117	3.12979	0.00174934	0.02713
GO:0001944	Rom1	ENSRNOG00000019858	221.897	0.364351	0.111203	3.2873	0.00101153	0.0183325
GO:0001944	S100a1	ENSRNOG00000012410	668.845	0.269189	0.0945678	2.87706	0.00401395	0.0482176
GO:0001944	Serpine1	ENSRNOG00000001414	115.558	0.794334	0.156496	4.74593	2.07548e-06	0.000176049
GO:0001944	Sh2b3	ENSRNOG00000028198	646.719	0.263802	0.0914859	2.92315	0.00346511	0.043555
GO:0001944	Shc1	ENSRNOG00000020657	950.39	0.547151	0.103177	5.34941	8.82409e-08	1.44773e-05
GO:0001944	Sp100	ENSRNOG00000022769	58.5404	0.629075	0.152599	4.12105	3.77155e-05	0.00156237
GO:0001944	Spi1	ENSRNOG00000012172	300.564	0.721071	0.152581	4.78266	1.72995e-06	0.000150844
GO:0001944	Stat3	ENSRNOG00000019742	3379.69	0.364394	0.0875028	4.21541	2.49323e-05	0.00114716
GO:0001944	Sulf1	ENSRNOG00000009037	756.791	0.50305	0.122409	4.22812	2.35657e-05	0.00110466
GO:0001944	Syk	ENSRNOG00000012160	271.7	0.774202	0.142087	5.51814	3.42613e-08	7.00334e-06
GO:0001944	Tbx4	ENSRNOG00000003544	123.472	0.508447	0.139398	3.70362	0.000212543	0.00582461
GO:0001944	Tgfb1	ENSRNOG00000020652	546.133	0.688428	0.130552	5.36732	7.99131e-08	1.32858e-05
GO:0001944	Tgfbr1	ENSRNOG00000007036	1088.23	0.497881	0.0978021	5.12073	3.04349e-07	3.83326e-05
GO:0001944	Tmem100	ENSRNOG00000002434	689.918	0.308981	0.107599	2.92583	0.00343543	0.0433128
GO:0001944	Tnfrsf1a	ENSRNOG00000031312	736.115	0.429045	0.133045	3.34507	0.000822632	0.0156602
GO:0001944	Wasf2	ENSRNOG00000009805	468.834	0.420453	0.0910351	4.66074	3.1508e-06	0.000239557
GO:0001944	Xbp1	ENSRNOG00000010298	1136.12	0.294258	0.072126	4.08691	4.37148e-05	0.00174147
GO:0001944	Yap1	ENSRNOG00000005933	521.486	0.309383	0.0908079	3.42057	0.000624899	0.0128579
GO:0001944	Zfp36l1	ENSRNOG00000058646	1512.65	0.597008	0.102271	5.91915	3.23617e-09	1.18002e-06
GO:0019221	Axl	ENSRNOG00000020716	1635.11	0.320476	0.106437	3.07364	0.00211464	0.0313898
GO:0019221	Casp1	ENSRNOG00000007372	114.001	0.495615	0.148384	3.39456	0.000687383	0.0138465
GO:0019221	Casp4	ENSRNOG00000033697	194.994	0.55306	0.140107	4.02952	5.58911e-05	0.00212472
GO:0019221	Ccl2	ENSRNOG00000007159	38.3735	0.49001	0.157022	3.07253	0.0021225	0.0314691
GO:0019221	Ccr5	ENSRNOG00000049115	360.136	0.62468	0.130369	4.84401	1.27244e-06	0.000118404
GO:0019221	Cd300lf	ENSRNOG00000021424	118.175	0.554354	0.150221	3.75278	0.000174881	0.00504767
GO:0019221	Cd4	ENSRNOG00000016294	925.746	0.56694	0.157274	3.52727	0.000419867	0.00965927
GO:0019221	Cd44	ENSRNOG00000006094	548.725	0.605963	0.141998	4.36852	1.25089e-05	0.000687107
GO:0019221	Cd74	ENSRNOG00000018735	1923.25	0.452517	0.15281	2.88244	0.00394614	0.0475617
GO:0019221	Csf1	ENSRNOG00000018659	1090.61	0.329658	0.10722	3.13618	0.00171163	0.0267112
GO:0019221	Csf1r	ENSRNOG00000018414	4694.87	0.741976	0.141952	5.31042	1.09372e-07	1.72916e-05
GO:0019221	Csf2ra	ENSRNOG00000049782	185.047	0.72887	0.154966	4.71205	2.45239e-06	0.000198564
GO:0019221	Csf2rb	ENSRNOG00000000187	541.047	0.629953	0.152048	3.84959	0.000118317	0.00375392
GO:0019221	Csf3r	ENSRNOG00000008759	298.275	0.910327	0.153797	5.8885	3.89717e-09	1.31335e-06
GO:0019221	Cx3cr1	ENSRNOG00000018509	813.787	0.733697	0.133719	5.56437	2.63101e-08	5.56035e-06
GO:0019221	Cxcl1	ENSRNOG00000002802	18.5121	0.52196	0.155247	3.22239	0.00127125	0.0216546
GO:0019221	Cxcl13	ENSRNOG00000024899	682.131	0.426703	0.103326	3.52026	0.000431121	0.00981394
GO:0019221	Cxcr4	ENSRNOG00000003866	162.276	0.532725	0.135589	3.96165	7.4435e-05	0.00262926
GO:0019221	Cxcr6	ENSRNOG00000006319	4.9566	0.359561	0.102755	3.01037	0.00260925	0.0362707
GO:0019221	Fas	ENSRNOG00000019142	74.9259	0.524977	0.147029	3.63349	0.000279613	0.00715912
GO:0019221	Fcer1g	ENSRNOG00000024159	780.907	0.699515	0.157155	4.44628	8.73711e-06	0.000518776
GO:0019221	Ifitm1	ENSRNOG00000004273	97.6498	0.499318	0.157096	3.13063	0.00174433	0.0270861
GO:0019221	Ifngr1	ENSRNOG00000012074	1497.77	0.526505	0.0931139	5.74231	9.3392e-09	2.58779e-06
GO:0019221	Ifngr2	ENSRNOG00000002032	860.057	0.414184	0.0913878	4.57095	4.85512e-06	0.000336325
GO:0019221	Il10ra	ENSRNOG00000016308	108.566	0.818549	0.141433	5.80923	6.2761e-09	1.95642e-06
GO:0019221	Il10rb	ENSRNOG00000028638	228.302	0.437132	0.117001	3.79807	0.000145827	0.00440497
GO:0019221	Il13ra1	ENSRNOG00000013170	111.404	0.457196	0.135643	3.41311	0.000642256	0.0131499
GO:0019221	Il17ra	ENSRNOG00000011153	832.153	0.596774	0.109813	5.52521	3.29091e-08	6.83906e-06
GO:0019221	Il1b	ENSRNOG00000004649	33.6684	0.598331	0.143563	3.85213	0.000117095	0.00373736
GO:0019221	Il1r1	ENSRNOG00000014504	414.182	0.451324	0.141347	3.31609	0.00091287	0.0170653
GO:0019221	Il1r2	ENSRNOG00000014378	4.84309	0.379093	0.110334	3.04826	0.00230174	0.0334894
GO:0019221	Il1rl1	ENSRNOG00000014835	36.8663	0.479172	0.156158	3.01947	0.00253217	0.0356881
GO:0019221	Il21r	ENSRNOG00000015773	65.6929	1.13451	0.148566	7.5088	5.96731e-14	2.48021e-10
GO:0019221	Il2rg	ENSRNOG00000003954	45.9328	0.498427	0.158599	3.14395	0.00166684	0.0262754
GO:0019221	Il4r	ENSRNOG00000015441	527.125	0.355597	0.124763	2.94711	0.00320755	0.0412744
GO:0019221	Il6r	ENSRNOG00000020811	364.575	0.536282	0.128627	4.23221	2.31406e-05	0.00109296
GO:0019221	Il6st	ENSRNOG00000013963	2891.43	0.154091	0.0460296	3.35502	0.000793604	0.0153656
GO:0019221	Irak4	ENSRNOG00000005965	199.151	0.422092	0.124793	3.42655	0.000611308	0.0126618
GO:0019221	Irf5	ENSRNOG00000007437	366.196	0.484486	0.12768	3.85781	0.000114409	0.00369576
GO:0019221	Irgm	ENSRNOG00000031138	166.602	0.427995	0.144659	3.01925	0.00253405	0.0356881
GO:0019221	Jak3	ENSRNOG00000018669	450.373	0.44745	0.122505	3.74013	0.000183922	0.00518851
GO:0019221	Myd88	ENSRNOG00000013634	239.7	0.564227	0.143942	4.01922	5.839e-05	0.00220626
GO:0019221	Parp14	ENSRNOG00000023334	278.928	0.496322	0.130744	3.87783	0.000105392	0.00349403
GO:0019221	Ptprc	ENSRNOG00000000655	409.085	0.723255	0.142333	5.18232	2.19147e-07	3.07027e-05
GO:0019221	Stat3	ENSRNOG00000019742	3379.69	0.364394	0.0875028	4.21541	2.49323e-05	0.00114716
GO:0019221	Syk	ENSRNOG00000012160	271.7	0.774202	0.142087	5.51814	3.42613e-08	7.00334e-06
GO:0019221	Ticam2	ENSRNOG00000042070	74.3889	0.642148	0.156547	4.10345	4.07037e-05	0.00165321
GO:0019221	Tlr2	ENSRNOG00000009822	250.288	0.573651	0.153291	3.5683	0.000359306	0.00868254
GO:0019221	Tlr4	ENSRNOG00000010522	112.412	0.723972	0.129904	5.58845	2.29109e-08	5.01185e-06
GO:0019221	Tmsb4x	ENSRNOG00000047931	17914.6	0.461084	0.0880923	5.29325	1.2016e-07	1.87285e-05
GO:0019221	Tnfrsf1a	ENSRNOG00000031312	736.115	0.429045	0.133045	3.34507	0.000822632	0.0156602
GO:0019221	Tnfrsf1b	ENSRNOG00000016575	140.024	0.60813	0.14897	4.15373	3.27105e-05	0.0013873
GO:0019221	Trpm2	ENSRNOG00000001216	1263.7	0.432381	0.112461	3.91345	9.09863e-05	0.00311678
GO:0032680	Arid5a	ENSRNOG00000015382	252.802	0.574103	0.1213	4.80595	1.54019e-06	0.000138163
GO:0032680	Axl	ENSRNOG00000020716	1635.11	0.320476	0.106437	3.07364	0.00211464	0.0313898
GO:0032680	Bcl3	ENSRNOG00000043416	97.3713	0.735797	0.151728	4.88385	1.04033e-06	9.94245e-05
GO:0032680	C5ar2	ENSRNOG00000049028	83.891	0.781699	0.157722	4.8875	1.02125e-06	9.87128e-05
GO:0032680	Ccl2	ENSRNOG00000007159	38.3735	0.49001	0.157022	3.07253	0.0021225	0.0314691
GO:0032680	Ccr5	ENSRNOG00000049115	360.136	0.62468	0.130369	4.84401	1.27244e-06	0.000118404
GO:0032680	Cd14	ENSRNOG00000017819	102.212	0.436557	0.147891	2.99788	0.00271863	0.0371767
GO:0032680	Cd34	ENSRNOG00000045558	314.061	0.494181	0.11662	4.34297	1.4057e-05	0.000742701
GO:0032680	Cd84	ENSRNOG00000022884	224.994	0.866242	0.12773	6.84922	7.42513e-12	7.71533e-09
GO:0032680	Cebpb	ENSRNOG00000057347	274.027	0.390271	0.125272	3.21303	0.00131342	0.0221611
GO:0032680	Clec4a	ENSRNOG00000010045	36.381	0.69068	0.157128	4.24192	2.21617e-05	0.00105471
GO:0032680	Clec4a3	ENSRNOG00000010018	104.379	1.28285	0.15357	8.13772	4.02782e-16	5.02228e-12
GO:0032680	Clu	ENSRNOG00000016460	26734.5	0.645673	0.0888509	7.33585	2.20311e-13	5.49412e-10
GO:0032680	Cx3cr1	ENSRNOG00000018509	813.787	0.733697	0.133719	5.56437	2.63101e-08	5.56035e-06
GO:0032680	Cyba	ENSRNOG00000013014	312.771	0.516673	0.146425	3.64593	0.000266424	0.00694987
GO:0032680	Cybb	ENSRNOG00000003622	440.06	0.855887	0.144694	5.99246	2.06688e-09	8.55271e-07
GO:0032680	Fcer1g	ENSRNOG00000024159	780.907	0.699515	0.157155	4.44628	8.73711e-06	0.000518776
GO:0032680	Fcgr2a	ENSRNOG00000046663	68.8849	0.51044	0.154055	3.34964	0.000809171	0.0154754
GO:0032680	Hspb1	ENSRNOG00000023546	2261.68	0.811354	0.109978	7.45656	8.88108e-14	2.76845e-10
GO:0032680	Il1b	ENSRNOG00000004649	33.6684	0.598331	0.143563	3.85213	0.000117095	0.00373736
GO:0032680	Inpp5d	ENSRNOG00000017020	591.772	0.635696	0.132704	4.89971	9.59778e-07	9.49238e-05
GO:0032680	Mapkapk2	ENSRNOG00000004726	1365.69	0.280377	0.0971399	2.92853	0.00340568	0.0431121
GO:0032680	Myd88	ENSRNOG00000013634	239.7	0.564227	0.143942	4.01922	5.839e-05	0.00220626
GO:0032680	Nfkb1	ENSRNOG00000023258	959.37	0.247935	0.0628273	3.96365	7.38129e-05	0.00261946
GO:0032680	Ptafr	ENSRNOG00000013231	355.198	0.651149	0.116751	5.65831	1.52868e-08	3.76954e-06
GO:0032680	Ptpn6	ENSRNOG00000014294	456.976	0.64949	0.157538	4.12352	3.73123e-05	0.00155082
GO:0032680	Ptprc	ENSRNOG00000000655	409.085	0.723255	0.142333	5.18232	2.19147e-07	3.07027e-05
GO:0032680	Ptprj	ENSRNOG00000034025	1328.77	0.202713	0.0673448	3.01266	0.00258973	0.0361255
GO:0032680	Sash3	ENSRNOG00000004409	139.013	0.640457	0.134137	4.85974	1.17541e-06	0.000110197
GO:0032680	Sirpa	ENSRNOG00000004763	3139.4	0.380428	0.0641815	5.95585	2.58728e-09	1.00815e-06
GO:0032680	Syk	ENSRNOG00000012160	271.7	0.774202	0.142087	5.51814	3.42613e-08	7.00334e-06
GO:0032680	Tlr2	ENSRNOG00000009822	250.288	0.573651	0.153291	3.5683	0.000359306	0.00868254
GO:0032680	Tlr4	ENSRNOG00000010522	112.412	0.723972	0.129904	5.58845	2.29109e-08	5.01185e-06
GO:0032680	Tlr7	ENSRNOG00000004249	240.801	0.8487	0.151295	5.61098	2.01185e-08	4.64552e-06
GO:0032680	Tlr8	ENSRNOG00000045992	43.1312	0.84607	0.157988	5.092	3.54309e-07	4.34808e-05
GO:0032680	Tlr9	ENSRNOG00000048161	45.9347	0.644838	0.157355	4.07559	4.58986e-05	0.00180539
GO:0032680	Tnfrsf1a	ENSRNOG00000031312	736.115	0.429045	0.133045	3.34507	0.000822632	0.0156602
GO:0032680	Tspo	ENSRNOG00000010549	431.936	0.558033	0.158278	3.54369	0.000394575	0.00928293
GO:0032680	Vsir	ENSRNOG00000000569	980.611	0.488322	0.10844	4.55708	5.18706e-06	0.000349998
GO:0071496	Adamts1	ENSRNOG00000001607	662.721	0.415643	0.12735	3.42322	0.000618833	0.0127541
GO:0071496	Aif1	ENSRNOG00000000853	568.278	0.542417	0.158393	3.43032	0.000602868	0.0125945
GO:0071496	Akt2	ENSRNOG00000018677	834.983	0.245799	0.0836162	2.95976	0.0030788	0.0402787
GO:0071496	Apaf1	ENSRNOG00000008022	322.699	0.374654	0.100383	3.76441	0.000166946	0.00489799
GO:0071496	Arsb	ENSRNOG00000011150	4141.27	0.295033	0.0773926	3.83309	0.000126541	0.0039545
GO:0071496	Axl	ENSRNOG00000020716	1635.11	0.320476	0.106437	3.07364	0.00211464	0.0313898
GO:0071496	Bmf	ENSRNOG00000007529	143.802	0.748463	0.125494	6.0116	1.83701e-09	8.48356e-07
GO:0071496	C2	ENSRNOG00000051235	200.594	0.590342	0.153661	3.6628	0.000249469	0.00659031
GO:0071496	Casp1	ENSRNOG00000007372	114.001	0.495615	0.148384	3.39456	0.000687383	0.0138465
GO:0071496	Casp8	ENSRNOG00000012331	74.1711	0.441663	0.152358	2.96568	0.00302015	0.0398078
GO:0071496	Ccl2	ENSRNOG00000007159	38.3735	0.49001	0.157022	3.07253	0.0021225	0.0314691
GO:0071496	Cd4	ENSRNOG00000016294	925.746	0.56694	0.157274	3.52727	0.000419867	0.00965927
GO:0071496	Cd40	ENSRNOG00000018488	46.6641	0.491102	0.157445	3.15152	0.00162424	0.0259316
GO:0071496	Cd44	ENSRNOG00000006094	548.725	0.605963	0.141998	4.36852	1.25089e-05	0.000687107
GO:0071496	Cebpa	ENSRNOG00000010918	319.987	0.663167	0.137207	4.88925	1.0122e-06	9.86028e-05
GO:0071496	Chsy1	ENSRNOG00000012698	512.838	0.514731	0.115026	4.56039	5.10585e-06	0.000347895
GO:0071496	Cp	ENSRNOG00000011913	2395.12	0.761514	0.158389	4.70675	2.51693e-06	0.000201362
GO:0071496	Crym	ENSRNOG00000061215	129.811	0.820041	0.158467	5.04461	4.54436e-07	5.34563e-05
GO:0071496	Ctsb	ENSRNOG00000010331	13856	0.512141	0.110609	4.68705	2.77176e-06	0.000216006
GO:0071496	Ctsl	ENSRNOG00000018566	2971.58	0.450435	0.106966	4.27363	1.92313e-05	0.000940374
GO:0071496	Cyba	ENSRNOG00000013014	312.771	0.516673	0.146425	3.64593	0.000266424	0.00694987
GO:0071496	Cybb	ENSRNOG00000003622	440.06	0.855887	0.144694	5.99246	2.06688e-09	8.55271e-07
GO:0071496	Cyp1b1	ENSRNOG00000040287	150.198	0.582125	0.158374	3.62637	0.000287432	0.00732921
GO:0071496	Dap	ENSRNOG00000010747	630.444	0.421741	0.120549	3.57377	0.000351879	0.00855278
GO:0071496	Eif2ak2	ENSRNOG00000048315	799.537	0.349374	0.0920367	3.83007	0.000128109	0.00398654
GO:0071496	Eln	ENSRNOG00000001469	467.796	0.52606	0.141196	3.80127	0.000143954	0.00437795
GO:0071496	Eng	ENSRNOG00000050190	1075.82	0.26473	0.0739055	3.62776	0.00028589	0.00730484
GO:0071496	F5	ENSRNOG00000057855	38.2494	0.519787	0.157961	3.27973	0.00103906	0.0186584
GO:0071496	Fas	ENSRNOG00000019142	74.9259	0.524977	0.147029	3.63349	0.000279613	0.00715912
GO:0071496	Folr2	ENSRNOG00000019890	62.9351	0.634649	0.149797	3.95149	7.76668e-05	0.00272796
GO:0071496	Fzd1	ENSRNOG00000016242	199.746	0.396837	0.126901	3.17454	0.00150073	0.0244986
GO:0071496	Gabarap	ENSRNOG00000017417	3203.31	0.243641	0.0614064	3.9868	6.69714e-05	0.00244601
GO:0071496	Gpx1	ENSRNOG00000048812	1873.63	0.31577	0.102647	3.13256	0.00173287	0.027009
GO:0071496	Gsdmd	ENSRNOG00000007728	249.282	0.36564	0.128835	2.89126	0.00383698	0.0469973
GO:0071496	Hmox1	ENSRNOG00000014117	365.626	0.680183	0.145893	4.70447	2.54531e-06	0.000202149
GO:0071496	Hsp90b1	ENSRNOG00000026963	8773.35	0.167367	0.0430978	3.89022	0.000100152	0.0033584
GO:0071496	Hspa5	ENSRNOG00000018294	7871	0.216664	0.053809	4.03294	5.50841e-05	0.00210044
GO:0071496	Igf1	ENSRNOG00000004517	210.234	0.60477	0.146126	4.18279	2.87956e-05	0.00126248
GO:0071496	Igfbp2	ENSRNOG00000016957	1502.83	0.378301	0.121108	3.14793	0.00164429	0.0260952
GO:0071496	Il1b	ENSRNOG00000004649	33.6684	0.598331	0.143563	3.85213	0.000117095	0.00373736
GO:0071496	Il6st	ENSRNOG00000013963	2891.43	0.154091	0.0460296	3.35502	0.000793604	0.0153656
GO:0071496	Itgb1	ENSRNOG00000010966	4375.85	0.188355	0.0663887	2.85905	0.00424916	0.0497275
GO:0071496	Lcn2	ENSRNOG00000013973	1074.7	1.0615	0.135776	6.93143	4.16611e-12	5.19472e-09
GO:0071496	Ltbr	ENSRNOG00000019264	851.451	0.457841	0.102363	4.52578	6.01718e-06	0.000390772
GO:0071496	Ltc4s	ENSRNOG00000003244	50.6528	0.461463	0.158269	2.92337	0.00346267	0.043555
GO:0071496	Lyn	ENSRNOG00000008180	558.314	0.552188	0.158358	3.47797	0.000505227	0.0109959
GO:0071496	Mgp	ENSRNOG00000005695	912.935	0.433352	0.154051	2.88481	0.00391655	0.0473944
GO:0071496	Myd88	ENSRNOG00000013634	239.7	0.564227	0.143942	4.01922	5.839e-05	0.00220626
GO:0071496	Nfe2l2	ENSRNOG00000001548	1031.4	0.311802	0.0805069	3.89869	9.67131e-05	0.00328587
GO:0071496	Nfkb1	ENSRNOG00000023258	959.37	0.247935	0.0628273	3.96365	7.38129e-05	0.00261946
GO:0071496	Nnt	ENSRNOG00000026842	1694.85	0.329904	0.0761258	4.34401	1.39904e-05	0.000742701
GO:0071496	Nqo1	ENSRNOG00000012772	629.198	0.320526	0.0921751	3.51762	0.000435441	0.00983607
GO:0071496	Oma1	ENSRNOG00000007214	102.351	0.463697	0.128024	3.62481	0.000289172	0.00735854
GO:0071496	P2rx4	ENSRNOG00000001300	357.905	0.358718	0.119004	3.07621	0.00209651	0.031195
GO:0071496	P2ry12	ENSRNOG00000013902	450.213	0.805012	0.132709	6.15207	7.64772e-10	4.33452e-07
GO:0071496	Pdia3	ENSRNOG00000015018	5630.2	0.192186	0.0545062	3.53898	0.000401672	0.00936135
GO:0071496	Pdk4	ENSRNOG00000009565	253.543	0.612535	0.133272	4.64104	3.46653e-06	0.000257287
GO:0071496	Piezo1	ENSRNOG00000056786	655.508	0.502012	0.128597	4.00056	6.3194e-05	0.00234514
GO:0071496	Pim1	ENSRNOG00000000529	96.683	0.514646	0.149923	3.4625	0.000535172	0.0115651
GO:0071496	Pla2g4a	ENSRNOG00000002657	217.412	0.489466	0.131274	3.81941	0.000133773	0.00412875
GO:0071496	Prkcd	ENSRNOG00000016346	721.54	0.344064	0.0926659	3.78001	0.000156824	0.00467809
GO:0071496	Ptprc	ENSRNOG00000000655	409.085	0.723255	0.142333	5.18232	2.19147e-07	3.07027e-05
GO:0071496	Serpine1	ENSRNOG00000001414	115.558	0.794334	0.156496	4.74593	2.07548e-06	0.000176049
GO:0071496	Sesn2	ENSRNOG00000042785	758.455	0.213305	0.0747644	2.86373	0.00418682	0.0494839
GO:0071496	Sh3glb1	ENSRNOG00000012957	2075.62	0.310004	0.0794603	3.92438	8.69534e-05	0.00301173
GO:0071496	Sipa1	ENSRNOG00000020726	858.992	0.626021	0.113754	5.58064	2.39639e-08	5.15182e-06
GO:0071496	Slc16a1	ENSRNOG00000019996	2428.99	0.436943	0.107587	4.09678	4.18944e-05	0.00168695
GO:0071496	Spp1	ENSRNOG00000043451	5793.51	0.375398	0.103008	3.67137	0.000241254	0.00641406
GO:0071496	Tgfb1	ENSRNOG00000020652	546.133	0.688428	0.130552	5.36732	7.99131e-08	1.32858e-05
GO:0071496	Tlr4	ENSRNOG00000010522	112.412	0.723972	0.129904	5.58845	2.29109e-08	5.01185e-06
GO:0071496	Tlr7	ENSRNOG00000004249	240.801	0.8487	0.151295	5.61098	2.01185e-08	4.64552e-06
GO:0071496	Tlr8	ENSRNOG00000045992	43.1312	0.84607	0.157988	5.092	3.54309e-07	4.34808e-05
GO:0071496	Tnc	ENSRNOG00000058645	331.25	0.491656	0.157871	3.08798	0.00201522	0.030311
GO:0071496	Tnfrsf1a	ENSRNOG00000031312	736.115	0.429045	0.133045	3.34507	0.000822632	0.0156602
GO:0071496	Trim25	ENSRNOG00000002341	183.035	0.412015	0.139761	3.04334	0.00233969	0.0339067
GO:0071496	Tspo	ENSRNOG00000010549	431.936	0.558033	0.158278	3.54369	0.000394575	0.00928293
GO:0071496	Ucp2	ENSRNOG00000017854	1358.19	0.530916	0.152543	3.55422	0.000379106	0.00903838
GO:0071496	Ugt1a1	ENSRNOG00000018740	251.184	0.546067	0.121568	4.55571	5.22092e-06	0.000349998
GO:0071496	Xbp1	ENSRNOG00000010298	1136.12	0.294258	0.072126	4.08691	4.37148e-05	0.00174147
GO:0048002	B2m	ENSRNOG00000017123	9619.76	0.362115	0.108869	3.39513	0.000685961	0.0138402
GO:0048002	Calr	ENSRNOG00000003029	8874.76	0.249948	0.0511236	4.90527	9.33001e-07	9.32715e-05
GO:0048002	Cd74	ENSRNOG00000018735	1923.25	0.452517	0.15281	2.88244	0.00394614	0.0475617
GO:0048002	Clec4a	ENSRNOG00000010045	36.381	0.69068	0.157128	4.24192	2.21617e-05	0.00105471
GO:0048002	Clec4a3	ENSRNOG00000010018	104.379	1.28285	0.15357	8.13772	4.02782e-16	5.02228e-12
GO:0048002	Erap1	ENSRNOG00000009997	733.432	0.319649	0.092327	3.50133	0.000462945	0.010253
GO:0048002	Fcer1g	ENSRNOG00000024159	780.907	0.699515	0.157155	4.44628	8.73711e-06	0.000518776
GO:0048002	Fcgr1a	ENSRNOG00000021199	147.021	0.683683	0.158188	4.28677	1.81291e-05	0.000904207
GO:0048002	Fcgr2a	ENSRNOG00000046663	68.8849	0.51044	0.154055	3.34964	0.000809171	0.0154754
GO:0048002	Fcgr2b	ENSRNOG00000046452	501.141	0.665664	0.15771	4.21812	2.46344e-05	0.00114188
GO:0048002	Ifi30	ENSRNOG00000019387	620.213	0.727642	0.154937	4.70657	2.51925e-06	0.000201362
GO:0048002	Psme1	ENSRNOG00000019041	985.482	0.408441	0.105144	3.95435	7.67427e-05	0.00270312
GO:0048002	Rab27a	ENSRNOG00000052499	372.812	0.334989	0.115017	2.9435	0.00324519	0.0415146
GO:0048002	Rab32	ENSRNOG00000014258	298.152	0.77541	0.148477	5.25362	1.49137e-07	2.26779e-05
GO:0048002	RT1-Ba	ENSRNOG00000000451	142.799	0.918676	0.158511	5.71625	1.08898e-08	2.95185e-06
GO:0048002	RT1-Bb	ENSRNOG00000032708	156.776	0.639435	0.148816	4.31246	1.6145e-05	0.000828445
GO:0048002	RT1-CE4	ENSRNOG00000039744	450.172	0.490514	0.134269	3.68792	0.000226099	0.00613838
GO:0048002	RT1-CE5	ENSRNOG00000000723	174.691	0.420256	0.151087	2.88355	0.00393225	0.0474649
GO:0048002	RT1-Da	ENSRNOG00000032844	536.833	0.4586	0.151558	2.94845	0.00319375	0.0411488
GO:0048002	Slc11a1	ENSRNOG00000014956	185.082	0.489028	0.145961	3.43235	0.000598382	0.0125822
GO:0048002	Tapbpl	ENSRNOG00000027552	254.349	0.393496	0.12251	3.25865	0.00111943	0.0196318
GO:0048002	Trem2	ENSRNOG00000013578	351.052	0.544621	0.151311	3.66291	0.000249362	0.00659031
GO:0048002	Unc93b1	ENSRNOG00000017703	578.983	0.791024	0.122469	6.56457	5.21818e-11	4.0666e-08
GO:0048002	Was	ENSRNOG00000031058	95.4363	0.704936	0.155842	4.51906	6.21151e-06	0.000397186
