# Supplementary material for: Diurnal variation of inflammatory plasma proteins involved in pain
Source: Pain Rep. 2019 Aug 13;4(5):e776. doi: 10.1097/PR9.0000000000000776 (PMC6882578; doi:10.1097/PR9.0000000000000776)
Supplement: SUPPLEMENTARY MATERIAL [file painreports-4-e776-s003.xlsx]

## Sheet: Supp Table 3
Supplemenal table 3: Overlap of upregulated genes associated with gene ontology biological processes.
	GO:0006954	GO:0002252	GO:0050776	GO:0046649	GO:0001816	GO:0002274	GO:0050900	GO:0002237	GO:0006909	GO:0098542	GO:0030099	GO:0009611	GO:0042113	GO:0002683	GO:0072593	GO:0001944	GO:0019221	GO:0032680	GO:0071496	GO:0048002
Abcc3								X
Actb									X
Adamts1							X	X											X
Adamts12	X
Adamts9																X
Adgre1		X
Aif1	X		X	X		X	X		X			X		X	X				X
Akap13								X
Akt2	X				X		X		X						X				X
Aldh7a1															X
Anxa3		X		X		X	X		X	X						X
Aoah	X
Apaf1																			X
Apbb1ip		X		X		X
Apobec1		X								X
Apobec3	X	X	X							X
Aprt												X
Arhgap17						X
Arhgap25									X
Arhgap27									X
Arid5a		X	X		X			X										X
Arsb																			X
Atg10								X
Atm	X	X		X		X	X	X					X	X
Atp7a		X		X		X	X					X			X	X
Axl	X			X	X			X	X			X		X			X	X	X
B2m		X	X	X	X			X	X		X									X
B4galt1	X						X					X		X		X
Bard1					X
Bcl3		X		X	X	X				X			X					X
Bin2							X	X
Birc5					X
Blnk				X									X
Bmf																			X
Btg1														X		X
Btk	X	X	X	X	X	X		X					X	X
C1galt1																X
C1qa		X	X
C1qb		X	X
C1qc		X	X	X							X			X
C1r		X	X
C1s		X	X
C2		X	X						X										X
C3	X	X	X		X	X	X		X			X				X
C3ar1	X	X	X		X		X									X
C4a	X	X	X						X							X
C5ar1	X		X		X		X	X		X
C5ar2	X		X		X		X							X				X
C6	X	X	X													X
Calcrl	X								X							X
Calr	X			X			X	X	X											X
Calu												X
Casp1	X		X		X	X		X									X		X
Casp3				X				X			X	X	X	X
Casp4	X				X												X
Casp8				X				X			X					X			X
Cav2							X		X					X
Cbfb				X							X			X
Ccdc80				X
Ccl2	X	X	X	X	X		X	X	X			X		X		X	X	X	X
Ccna2								X
Ccr5	X		X	X	X		X	X		X				X			X	X
Cd14	X		X		X			X	X									X
Cd180	X	X		X		X		X					X
Cd244		X		X	X	X
Cd300lf	X		X	X		X			X		X			X			X
Cd34	X			X	X		X					X			X	X		X
Cd37	X	X	X	X		X				X			X	X
Cd38			X	X	X								X
Cd4		X	X	X	X					X	X						X		X
Cd40	X	X	X	X	X	X	X	X		X			X			X			X
Cd44	X			X								X		X		X	X		X
Cd48		X	X	X		X
Cd53				X
Cd6	X		X	X	X			X	X
Cd74	X	X	X	X	X		X				X		X	X			X			X
Cd81				X					X			X	X
Cd84	X	X	X	X	X	X		X	X					X				X
Cd86	X	X	X	X		X		X		X	X		X	X
Cd93				X
Cdk1					X							X
Cdkn2c														X
Cdo1												X
Cebpa	X		X	X		X					X			X					X
Cebpb	X	X		X	X			X		X	X			X				X
Cfd		X	X
Cfh	X	X	X					X
Chdh															X
Chi3l1	X				X											X
Chsy1																			X
Ciita	X		X
Cldn11				X
Clec10a	X											X
Clec4a		X	X	X	X													X		X
Clec4a3				X	X													X		X
Clec7a	X		X						X
Clic4																X
Clu	X			X	X	X		X	X			X			X			X
Cmtm3			X
Cmtm7				X									X
Cnr2	X			X		X	X	X						X
Col18a1							X									X
Col8a1				X
Coro1a		X	X	X		X	X		X
Coro1b	X						X					X
Cotl1										X
Cp																			X
Crym																			X
Csf1	X		X	X			X				X						X
Csf1r	X		X	X	X		X				X			X			X
Csf2ra																	X
Csf2rb								X									X
Csf3r				X			X				X						X
Ctnna1				X								X		X
Ctsb												X							X
Ctsc		X
Ctsh		X	X				X									X
Ctsl		X												X					X
Cx3cr1	X	X		X	X	X	X	X							X	X	X	X
Cxcl1	X	X	X	X		X	X	X		X					X		X
Cxcl13	X			X			X	X		X							X
Cxcl14	X						X
Cxcl16			X				X	X	X
Cxcl17	X				X		X
Cxcr4	X			X			X					X				X	X
Cxcr6	X						X										X
Cyba	X		X		X				X	X		X			X			X	X
Cybb	X		X		X										X	X		X	X
Cyfip1							X
Cyp1b1				X	X		X	X						X	X	X			X
Cyp7b1							X	X
Dab2				X	X		X	X	X		X			X
Dap																			X
Ddr2							X
Dnase2											X
Dnm2				X					X						X	X
Dock8				X			X
Dtx3l	X	X								X
Ect2					X
Edem1					X
Edn3	X				X		X
Ednrb	X				X		X	X				X
Eef1a1															X
Efnb1				X			X
Ehd4									X
Eif2ak2		X	X	X	X			X		X				X					X
Elf1			X		X									X
Elk3												X				X
Eln								X								X			X
Emilin1				X			X							X		X
Eng							X					X		X		X			X
Enpp3	X	X	X	X		X			X					X
Epas1								X			X					X
Erap1		X														X				X
Ets1	X		X	X			X				X	X				X
Evi2b				X							X
Exoc3l4						X
Ezh2												X
F10												X
F5												X							X
Fabp7	X
Fap														X
Fas		X		X				X			X		X	X			X		X
Fat2				X
Fblim1				X
Fbln1				X	X		X					X		X
Fbn1				X							X			X
Fcer1g	X	X	X	X	X	X	X		X	X	X	X		X			X	X		X
Fcgr1a	X	X	X			X			X	X										X
Fcgr2a	X	X	X		X	X	X		X									X		X
Fcgr2b	X	X	X	X	X	X		X	X				X	X						X
Fcgr3a			X			X		X				X
Fcna	X	X	X		X
Fcrl2									X
Fermt3				X			X					X
Fes		X	X	X		X	X		X		X
Fgfrl1				X										X
Fgr	X	X	X	X	X	X	X		X	X
Fli1											X
Fmod												X
Fndc1					X
Folr2							X		X										X
Foxm1															X	X
Fyb1			X			X
Fzd1								X											X
Gabarap																			X
Gapt		X		X		X							X
Gbp2			X					X		X
Gch1			X					X							X
Gfap									X			X
Gjb2								X
Gnai2					X	X	X		X			X			X
Gnai3															X
Gpr171				X							X			X
Gpr183	X	X		X		X	X				X		X
Gpsm3	X		X		X		X
Gpx1	X		X									X		X	X	X			X
Gpx2	X		X											X
Grn									X
Gsdmd					X					X									X
Hck	X		X			X			X	X
Hcls1				X	X						X
Hist1h2bh			X							X
Hist1h4b				X							X			X
Hk2												X			X	X
Hmgb2	X		X	X	X		X	X		X	X
Hmox1	X	X	X	X	X	X	X		X			X		X		X			X
Hpgds														X
Hps1				X	X							X
Hsp90b1																			X
Hspa5							X	X											X
Hspb1	X				X		X	X								X		X
Icos				X
Id3								X				X
Ifi30														X						X
Ifitm1		X	X							X							X
Ifngr1		X								X							X
Ifngr2		X								X							X
Igf1				X	X		X	X				X		X	X	X			X
Igfbp2				X															X
Igfbp4	X
Igsf10												X
Ikzf1				X							X		X
Il10ra																	X
Il10rb								X				X					X
Il13ra1		X		X									X				X
Il17ra	X		X		X		X			X							X
Il1b	X	X	X	X	X		X	X	X	X		X		X	X	X	X	X	X
Il1r1	X	X	X		X		X										X
Il1r2	X				X												X
Il1rl1	X	X	X	X	X	X								X			X
Il21r																	X
Il2rg				X									X				X
Il4r	X	X	X	X	X	X			X	X			X	X			X
Il6r		X	X	X	X			X									X
Il6st				X			X										X		X
Inpp5d		X	X	X	X						X		X	X				X
Inppl1									X					X
Irak4		X			X	X	X										X
Irf5		X						X		X							X
Irf8			X		X			X	X	X	X
Irgm	X		X					X		X							X
Itga1							X							X
Itgal		X		X		X
Itgam	X	X	X	X	X	X	X		X		X				X
Itgb1				X			X	X	X					X		X			X
Itgb2	X	X	X	X	X	X	X		X						X	X
Itpkb				X							X			X
Jak3		X	X	X	X	X					X		X	X			X
Kif20b					X		X
Klhl6		X	X
Lat2		X	X	X		X							X
Lcn2			X					X											X
Lcp1		X		X	X	X						X
Lcp2			X		X	X
Lgals3		X	X	X	X	X	X		X					X		X
Lgals3bp									X
Lgmn	X						X
Lilrb4			X	X							X			X
Lmo2				X							X			X
Loxl1								X								X
Loxl2									X							X
Lpxn			X	X										X
Lrp10									X
Lrp4									X
Lrrk1				X							X
Ltbr				X		X					X								X
Ltc4s								X				X							X
Ly86	X							X
Lyl1				X									X			X
Lyn	X	X	X	X	X	X	X	X	X		X	X	X	X					X
Lyz2										X
Maf					X
Mafb				X							X			X
Map4k1								X
Mapkapk2	X		X		X			X	X									X
Masp1	X	X	X											X
Matn4												X
Mdfic					X
Mefv	X		X		X			X
Meltf				X										X
Mfng		X		X		X							X
Mgp																			X
Mgst1								X
Milr1		X		X		X								X
Mlc1								X	X
Mmp14				X			X						X	X		X
Mmp2	X		X	X			X	X				X		X		X
Mpeg1										X
Mpzl1							X
Mpzl2				X
Mrc1			X					X	X
Msn				X			X	X	X
Msr1									X
Mt2A	X
Myd88	X	X	X	X	X		X	X		X							X	X	X
Mylk							X					X				X
Myo1f	X	X	X	X		X	X			X				X
Myo9b							X
Naca												X
Ncf1	X	X				X				X					X
Ncf2								X	X						X
Ncf4									X						X
Nckap1l	X		X	X	X		X		X		X		X
Necap2									X
Neurl1b									X
Nfatc1				X							X		X	X		X
Nfe2l2	X			X			X					X		X	X	X			X
Nfkb1	X				X			X										X	X
Nfkb2		X						X
Ninj1				X								X
Nlrc4	X		X		X					X
Nlrp1a	X		X		X					X
Nlrp3	X	X	X	X	X	X		X		X
Nnt															X				X
Nqo1															X				X
Nras		X	X		X					X						X
Nrp1	X			X			X					X				X
Nrp2							X									X
Nrros	X		X	X	X						X				X
Oma1																			X
Ophn1									X
Oscar			X	X	X						X
P2rx4	X						X					X			X				X
P2ry12	X			X			X					X							X
P2ry6							X	X	X
Parp14	X		X											X			X
Pbk	X
Pde3b				X	X									X		X
Pdia3								X											X
Pdk4								X							X				X
Pdpn	X			X			X					X		X		X
Piezo1				X															X
Pik3ap1	X		X											X
Pik3cd				X			X			X		X	X
Pik3r6	X	X	X	X												X
Pim1				X				X											X
Pla2g4a	X		X					X	X										X
Plac8										X
Pld1							X			X
Pld4									X
Plek	X			X	X	X						X
Plxnb2				X			X							X
Pofut1																X
Pou2f2		X		X	X								X
Prcp	X											X			X	X
Prkcd	X	X		X	X	X	X		X	X		X	X	X	X				X
Prkx				X							X					X
Pros1	X							X	X			X
Prrx2																X
Psme1																				X
Ptafr	X	X	X	X	X	X	X	X	X									X
Ptbp3											X
Ptges	X							X						X
Ptpn1					X				X
Ptpn6		X	X	X	X						X	X	X	X				X
Ptprc		X	X	X	X	X	X		X	X			X	X			X	X	X
Ptprj	X	X	X	X	X		X		X			X	X	X		X		X
Pttg1														X
Ptx3		X	X						X						X
Rab13							X
Rab27a		X	X	X	X	X			X			X			X					X
Rab29			X	X	X				X
Rab32																				X
Rab43			X
Rac2	X	X	X	X		X	X		X
Rack1					X		X		X
Rap1b						X			X
Rarres1														X
Rb1	X			X							X			X
Rbpj	X			X	X	X				X	X		X	X		X
Reg3g	X		X							X		X
Ren								X
Rgs2									X
Rhoc							X					X
Rida														X
Ripk3		X	X	X	X		X								X
Rom1																X
Rps6ka3	X		X					X
Rreb1				X			X					X
Rspo1									X
RT1-Ba			X	X				X						X						X
RT1-Bb		X	X	X				X					X	X						X
RT1-CE4																				X
RT1-CE5		X	X																	X
RT1-Da																				X
Rxrg								X
Ryk	X						X
S100a1																X
S1pr3	X				X
Samsn1		X	X	X									X	X
Sash3		X	X	X									X					X
Sbno2	X	X		X		X		X			X
Scamp2									X
Scara3	X		X		X
Scara5									X
Scart1									X
Sdc1	X				X	X			X			X
Sema3d	X						X
Sema5b	X						X
Sema7a	X	X	X		X		X
Sept2									X
Serpine1	X		X	X	X	X	X	X	X	X		X		X		X			X
Serping1	X	X	X									X		X
Sesn2															X				X
Sh2b3				X												X
Sh3glb1					X				X										X
Shc1				X						X					X	X
Sipa1																			X
Sirpa	X		X	X	X		X	X	X						X			X
Skap2				X									X	X
Slamf8	X	X	X				X			X				X
Slc11a1	X	X	X	X	X	X		X	X	X		X								X
Slc16a1					X														X
Slc2a5									X
Slc39a12									X
Slc39a6									X
Slc7a11				X	X				X			X
Slc7a2	X			X		X			X						X
Slfn13		X								X
Snap29						X
Snx2									X
Sod3															X
Sox2				X								X		X
Sox6											X
Sp100			X		X											X
Sp110			X
Spi1				X		X					X					X
Spp1	X			X	X		X	X				X							X
Ssc5d					X			X	X	X
Stat3	X	X		X		X	X				X			X	X	X	X
Stk10				X			X
Stom					X
Sulf1					X									X		X
Sulf2					X							X
Swap70	X	X		X		X	X						X	X
Syk	X	X	X	X	X	X	X	X	X	X		X	X		X	X	X	X
Syngr2						X
Synpo2							X
Tagap		X								X
Tapbpl														X						X
Tbx4																X
Tes														X
Tf	X			X			X		X		X
Tgfb1	X	X	X	X	X	X	X	X	X	X	X	X	X	X	X	X			X
Tgfbr1							X							X		X
Tgm2	X		X	X					X
Themis2			X
Ticam2	X	X	X		X			X		X				X			X
Tifa	X		X
Tifab												X
Tlr2	X	X	X	X	X	X	X	X	X	X	X			X	X		X	X
Tlr4	X	X	X	X	X	X		X		X		X	X		X		X	X	X
Tlr7	X	X	X		X	X				X								X	X
Tlr8	X	X	X		X	X				X								X	X
Tlr9	X	X	X	X	X	X		X		X			X	X				X
Tmem100																X
Tmem173	X	X	X		X					X
Tmem176a				X										X
Tmem176b				X										X
Tmod3											X
Tmsb4x	X				X		X										X
Tnc				X				X				X		X					X
Tnfaip2						X
Tnfaip6	X						X
Tnfaip8l2	X		X	X										X
Tnfrsf14		X	X	X	X		X			X				X
Tnfrsf1a	X		X		X			X		X		X				X	X	X	X
Tnfrsf1b	X							X									X
Tnfsf4	X	X	X	X	X	X		X		X			X	X
Tnip1	X		X	X
Trem2				X				X	X											X
Trim25			X																X
Trim5	X	X	X					X		X
Trpm2				X	X		X		X		X						X
Tspan6	X	X	X		X					X				X
Tspo					X			X				X		X	X			X	X
Tyrobp		X		X		X					X
Ucp2					X														X
Ugt1a1	X							X											X
Unc13d	X	X	X	X	X	X			X	X
Unc93b1	X		X		X															X
Vasp							X
Vav1	X	X	X	X			X		X						X
Vsir		X	X	X	X		X							X				X
Was		X	X	X					X											X
Wasf2									X		X					X
Wdr1		X				X	X				X
Xbp1		X	X	X	X	X	X	X				X	X			X			X
Yap1								X				X				X
Zc3hav1	X	X	X		X					X
Zfp36l1				X				X			X	X	X	X		X
Zyx	X		X
